# Supplementary material for: Patients and healthcare workers’ preferences for using smart lockers in accessing and dispensing chronic disease medication in Nigeria: Findings from a descriptive cross-sectional study
Source: PLoS One. 2024 Jul 5;19(7):e0303625. doi: 10.1371/journal.pone.0303625 (PMC11226012; doi:10.1371/journal.pone.0303625)
Supplement: S2 File — (XLSX) [file pone.0303625.s002.xlsx]

## Sheet: N = 1133
Survey ID	Categories do you belong to?	Gender	Age	Marital Status	What is your highest educational qualification?	For which of these age groups can the smart lockers be used in dispensing medication?_Patients	Which of these patients might benefit from using the smart lockers to collect their medication? (choice=Patients with HIV)_Patients	Which of these patients might benefit from using the smart lockers to collect their medication? (choice=Patients with Cancer)_Patients	Which of these patients might benefit from using the smart lockers to collect their medication? (choice=Patients with Diabetes)_Patients	Which of these patients might benefit from using the smart lockers to collect their medication? (choice=Patients with Hypertension)_Patients	Which of these patients might benefit from using the smart lockers to collect their medication? (choice=Patients with Tuberculosis)_Patients	Which of these patients might benefit from using the smart lockers to collect their medication? (choice=Other)_Patients	Specify other group of patients_Patients	How might patient orientation be conducted on the use of the smart lockers? (choice=Through audio-visuals)_Patients	How might patient orientation be conducted on the use of the smart lockers? (choice=Through printed material)_Patients	How might patient orientation be conducted on the use of the smart lockers? (choice=One on one counselling by healthcare provider)_Patients	How might patient orientation be conducted on the use of the smart lockers? (choice=Other)_Patients	Specify other orientation_Patients	What would be the best location for placing the smart lockers for easy access to patients?_Patients	Specify other location	How would you like to receive notifications to pick up your drugs after they are delivered to the locker? (choice=Email)_Patients	How would you like to receive notifications to pick up your drugs after they are delivered to the locker? (choice=Text message)_Patients	How would you like to receive notifications to pick up your drugs after they are delivered to the locker? (choice=Phone call)_Patients	How would you like to receive notifications to pick up your drugs after they are delivered to the locker? (choice=Other)_Patients	Specify other notification_Patients	What time during the day would you prefer to use the lockers to pick up your drugs?_Patients	Would you be willing to pay a token to use the smart lockers for collecting your drugs?_Patients	How much would you be willing to pay to use the smart lockers for collecting your drugs?_Patients	Which of these patients might benefit from using the smart lockers to collect their medication? (choice=Patients with HIV)_HCW	Which of these patients might benefit from using the smart lockers to collect their medication? (choice=Patients with Cancer)_HCW	Which of these patients might benefit from using the smart lockers to collect their medication? (choice=Patients with diabetes)_HCW	Which of these patients might benefit from using the smart lockers to collect their medication? (choice=Patients with Hypertension)_HCW	Which of these patients might benefit from using the smart lockers to collect their medication? (choice=Patients with Tuberculosis)_HCW	Which of these patients might benefit from using the smart lockers to collect their medication? (choice=Other)_HCW	Specify other group of patients_HCW	For which of these age groups can the smart lockers be used in dispensing medication?_HCW	How might patient orientation be conducted on the use of the smart lockers? (choice=Through audio-visuals)_HCW	How might patient orientation be conducted on the use of the smart lockers? (choice=Through printed material)_HCW	How might patient orientation be conducted on the use of the smart lockers? (choice=One on one counselling by healthcare provider)_HCW	How might patient orientation be conducted on the use of the smart lockers? (choice=Other)_HCW	Specify other orientation_HCW	Who might be most suited to load the drugs into the smart lockers?_HCW	Specify other suited role	What would be the best location for placing the smart lockers for access to patients?_HCW	Specify other suited location	How best might patients receive notification of drug dispensing? (choice=Email)_HCW	How best might patients receive notification of drug dispensing? (choice=Text message)_HCW	How best might patients receive notification of drug dispensing? (choice=Phone call)_HCW	How best might patients receive notification of drug dispensing? (choice=Other)_HCW
1	Healthcare Workers	Male	36-60	Married	Post-Secondary Education		Unchecked	Unchecked	Unchecked	Unchecked	Unchecked	Unchecked		Unchecked	Unchecked	Unchecked	Unchecked				Unchecked	Unchecked	Unchecked	Unchecked					Checked	Unchecked	Unchecked	Unchecked	Unchecked	Checked		18 - 40 years	Unchecked	Unchecked	Checked	Unchecked		Specific staff employed for this sole purpose		Hospital or clinic		Unchecked	Unchecked	Checked	Unchecked
2	Healthcare Workers	Female	18-35	Single	Post-Secondary Education		Unchecked	Unchecked	Unchecked	Unchecked	Unchecked	Unchecked		Unchecked	Unchecked	Unchecked	Unchecked				Unchecked	Unchecked	Unchecked	Unchecked					Checked	Unchecked	Checked	Unchecked	Checked	Unchecked		18 - 40 years	Unchecked	Unchecked	Checked	Unchecked		HIV case manager		Hospital or clinic		Unchecked	Unchecked	Checked	Unchecked
3	Healthcare Workers	Female	18-35	Married	Post-Secondary Education		Unchecked	Unchecked	Unchecked	Unchecked	Unchecked	Unchecked		Unchecked	Unchecked	Unchecked	Unchecked				Unchecked	Unchecked	Unchecked	Unchecked					Checked	Checked	Checked	Checked	Checked	Unchecked		18 - 40 years	Unchecked	Checked	Checked	Unchecked		Pharmacist or other pharmacy staff		Community pharmacy		Unchecked	Checked	Unchecked	Unchecked
4	Patients	Male	36-60	Married	Post-Secondary Education	18 - 40 years	Unchecked	Unchecked	Checked	Checked	Unchecked	Unchecked		Unchecked	Unchecked	Checked	Unchecked		Community pharmacy		Unchecked	Checked	Checked	Unchecked		Afternoon (12-4pm)	Yes	100 - 200 Naira	Unchecked	Unchecked	Unchecked	Unchecked	Unchecked	Unchecked			Unchecked	Unchecked	Unchecked	Unchecked						Unchecked	Unchecked	Unchecked	Unchecked
5	Healthcare Workers	Female	18-35	Single	Post-Secondary Education		Unchecked	Unchecked	Unchecked	Unchecked	Unchecked	Unchecked		Unchecked	Unchecked	Unchecked	Unchecked				Unchecked	Unchecked	Unchecked	Unchecked					Checked	Unchecked	Checked	Unchecked	Checked	Unchecked		18 - 40 years	Checked	Unchecked	Unchecked	Unchecked		Pharmacist or other pharmacy staff		Hospital or clinic		Unchecked	Unchecked	Checked	Unchecked
6	Healthcare Workers	Male	18-35	Married	Secondary Education		Unchecked	Unchecked	Unchecked	Unchecked	Unchecked	Unchecked		Unchecked	Unchecked	Unchecked	Unchecked				Unchecked	Unchecked	Unchecked	Unchecked					Checked	Unchecked	Unchecked	Unchecked	Unchecked	Unchecked		18 - 40 years	Checked	Unchecked	Checked	Unchecked		Pharmacist or other pharmacy staff		Hospital or clinic		Unchecked	Checked	Checked	Unchecked
7	Healthcare Workers	Female	18-35	Single	Post-Secondary Education		Unchecked	Unchecked	Unchecked	Unchecked	Unchecked	Unchecked		Unchecked	Unchecked	Unchecked	Unchecked				Unchecked	Unchecked	Unchecked	Unchecked					Checked	Unchecked	Unchecked	Unchecked	Unchecked	Unchecked		18 - 40 years	Checked	Unchecked	Unchecked	Unchecked		Pharmacist or other pharmacy staff		Hospital or clinic		Unchecked	Unchecked	Checked	Unchecked
8	Healthcare Workers	Female	18-35	Married	Post-Secondary Education		Unchecked	Unchecked	Unchecked	Unchecked	Unchecked	Unchecked		Unchecked	Unchecked	Unchecked	Unchecked				Unchecked	Unchecked	Unchecked	Unchecked					Checked	Unchecked	Unchecked	Unchecked	Checked	Unchecked		18 - 40 years	Checked	Unchecked	Checked	Unchecked		Specific staff employed for this sole purpose		Hospital or clinic		Unchecked	Unchecked	Checked	Unchecked
9	Healthcare Workers	Male	18-35	Single	Post-Secondary Education		Unchecked	Unchecked	Unchecked	Unchecked	Unchecked	Unchecked		Unchecked	Unchecked	Unchecked	Unchecked				Unchecked	Unchecked	Unchecked	Unchecked					Checked	Unchecked	Unchecked	Unchecked	Unchecked	Unchecked		18 - 40 years	Unchecked	Unchecked	Checked	Unchecked		Specific staff employed for this sole purpose		Hospital or clinic		Unchecked	Unchecked	Checked	Unchecked
10	Healthcare Workers	Female	18-35	Single	Post-Secondary Education		Unchecked	Unchecked	Unchecked	Unchecked	Unchecked	Unchecked		Unchecked	Unchecked	Unchecked	Unchecked				Unchecked	Unchecked	Unchecked	Unchecked					Checked	Unchecked	Unchecked	Unchecked	Checked	Unchecked		18 - 40 years	Unchecked	Unchecked	Checked	Unchecked		Specific staff employed for this sole purpose		Hospital or clinic		Unchecked	Unchecked	Checked	Unchecked
11	Healthcare Workers	Male	18-35	Single	Post-Secondary Education		Unchecked	Unchecked	Unchecked	Unchecked	Unchecked	Unchecked		Unchecked	Unchecked	Unchecked	Unchecked				Unchecked	Unchecked	Unchecked	Unchecked					Checked	Unchecked	Checked	Unchecked	Unchecked	Unchecked		18 - 40 years	Unchecked	Checked	Checked	Unchecked		Specific staff employed for this sole purpose		Hospital or clinic		Unchecked	Checked	Checked	Unchecked
12	Healthcare Workers	Female	18-35	Single	Secondary Education		Unchecked	Unchecked	Unchecked	Unchecked	Unchecked	Unchecked		Unchecked	Unchecked	Unchecked	Unchecked				Unchecked	Unchecked	Unchecked	Unchecked					Checked	Unchecked	Unchecked	Unchecked	Unchecked	Unchecked		18 - 40 years	Unchecked	Unchecked	Checked	Unchecked		HIV case manager		Hospital or clinic		Unchecked	Unchecked	Checked	Unchecked
13	Patients	Male	18-35	Married	Post-Secondary Education	18 - 40 years	Checked	Unchecked	Unchecked	Unchecked	Unchecked	Unchecked		Unchecked	Unchecked	Checked	Unchecked		Community pharmacy		Unchecked	Unchecked	Checked	Unchecked		24 hour access	No		Unchecked	Unchecked	Unchecked	Unchecked	Unchecked	Unchecked			Unchecked	Unchecked	Unchecked	Unchecked						Unchecked	Unchecked	Unchecked	Unchecked
14	Healthcare Workers	Male	18-35	Single	Post-Secondary Education		Unchecked	Unchecked	Unchecked	Unchecked	Unchecked	Unchecked		Unchecked	Unchecked	Unchecked	Unchecked				Unchecked	Unchecked	Unchecked	Unchecked					Checked	Unchecked	Unchecked	Unchecked	Unchecked	Unchecked		41- 60 years	Unchecked	Unchecked	Checked	Unchecked		Monitoring and evaluation (M&E staff)		Hospital or clinic		Unchecked	Unchecked	Checked	Unchecked
15	Healthcare Workers	Male	18-35	Married	Post-Secondary Education		Unchecked	Unchecked	Unchecked	Unchecked	Unchecked	Unchecked		Unchecked	Unchecked	Unchecked	Unchecked				Unchecked	Unchecked	Unchecked	Unchecked					Checked	Unchecked	Checked	Unchecked	Checked	Unchecked		18 - 40 years	Checked	Unchecked	Checked	Unchecked		HIV case manager		Hospital or clinic		Unchecked	Checked	Checked	Unchecked
16	Healthcare Workers	Female	36-60	Married	Post-Secondary Education		Unchecked	Unchecked	Unchecked	Unchecked	Unchecked	Unchecked		Unchecked	Unchecked	Unchecked	Unchecked				Unchecked	Unchecked	Unchecked	Unchecked					Checked	Unchecked	Unchecked	Unchecked	Checked	Unchecked		18 - 40 years	Unchecked	Unchecked	Checked	Unchecked		HIV case manager		Hospital or clinic		Unchecked	Unchecked	Checked	Unchecked
17	Healthcare Workers	Female	18-35	Single	Post-Secondary Education		Unchecked	Unchecked	Unchecked	Unchecked	Unchecked	Unchecked		Unchecked	Unchecked	Unchecked	Unchecked				Unchecked	Unchecked	Unchecked	Unchecked					Checked	Unchecked	Unchecked	Unchecked	Unchecked	Unchecked		18 - 40 years	Unchecked	Unchecked	Checked	Unchecked		Pharmacist or other pharmacy staff		Hospital or clinic		Unchecked	Unchecked	Checked	Unchecked
18	Healthcare Workers	Male	18-35	Single	Post-Secondary Education		Unchecked	Unchecked	Unchecked	Unchecked	Unchecked	Unchecked		Unchecked	Unchecked	Unchecked	Unchecked				Unchecked	Unchecked	Unchecked	Unchecked					Checked	Unchecked	Unchecked	Unchecked	Unchecked	Unchecked		18 - 40 years	Checked	Unchecked	Unchecked	Unchecked		Pharmacist or other pharmacy staff		Hospital or clinic		Unchecked	Checked	Unchecked	Unchecked
19	Healthcare Workers	Female	36-60	Married	Primary Education		Unchecked	Unchecked	Unchecked	Unchecked	Unchecked	Unchecked		Unchecked	Unchecked	Unchecked	Unchecked				Unchecked	Unchecked	Unchecked	Unchecked					Checked	Unchecked	Unchecked	Unchecked	Unchecked	Unchecked		18 - 40 years	Unchecked	Unchecked	Checked	Unchecked		Pharmacist or other pharmacy staff		Hospital or clinic		Unchecked	Unchecked	Checked	Unchecked
20	Healthcare Workers	Male	36-60	Married	Post-Secondary Education		Unchecked	Unchecked	Unchecked	Unchecked	Unchecked	Unchecked		Unchecked	Unchecked	Unchecked	Unchecked				Unchecked	Unchecked	Unchecked	Unchecked					Checked	Unchecked	Unchecked	Unchecked	Unchecked	Unchecked		18 - 40 years	Checked	Unchecked	Checked	Unchecked		Pharmacist or other pharmacy staff		Hospital or clinic		Unchecked	Checked	Checked	Unchecked
21	Patients	Male	18-35	Married	Post-Secondary Education	41- 60 years	Unchecked	Unchecked	Unchecked	Unchecked	Unchecked	Unchecked		Unchecked	Unchecked	Unchecked	Unchecked		Religious institution		Unchecked	Unchecked	Unchecked	Unchecked		Morning (6am-12pm)	Yes	200 - 500 Naira	Unchecked	Unchecked	Unchecked	Unchecked	Unchecked	Unchecked			Unchecked	Unchecked	Unchecked	Unchecked						Unchecked	Unchecked	Unchecked	Unchecked
22	Healthcare Workers	Male	36-60	Married	Post-Secondary Education		Unchecked	Unchecked	Unchecked	Unchecked	Unchecked	Unchecked		Unchecked	Unchecked	Unchecked	Unchecked				Unchecked	Unchecked	Unchecked	Unchecked					Checked	Unchecked	Checked	Checked	Checked	Unchecked		18 - 40 years	Checked	Checked	Checked	Unchecked		Specific staff employed for this sole purpose		Hospital or clinic		Checked	Checked	Checked	Unchecked
23	Patients	Female	18-35	Single	No formal Education	18 - 40 years	Checked	Unchecked	Unchecked	Unchecked	Unchecked	Unchecked		Unchecked	Unchecked	Checked	Unchecked		Community pharmacy		Unchecked	Unchecked	Checked	Unchecked		Morning (6am-12pm)	Yes	100 - 200 Naira	Unchecked	Unchecked	Unchecked	Unchecked	Unchecked	Unchecked			Unchecked	Unchecked	Unchecked	Unchecked						Unchecked	Unchecked	Unchecked	Unchecked
24	Healthcare Workers	Male	18-35	Married	Post-Secondary Education		Unchecked	Unchecked	Unchecked	Unchecked	Unchecked	Unchecked		Unchecked	Unchecked	Unchecked	Unchecked				Unchecked	Unchecked	Unchecked	Unchecked					Checked	Checked	Checked	Checked	Checked	Unchecked		18 - 40 years	Unchecked	Unchecked	Checked	Unchecked		Pharmacist or other pharmacy staff		Community pharmacy		Checked	Checked	Checked	Unchecked
25	Patients	Female	36-60	Married	Secondary Education	41- 60 years	Unchecked	Unchecked	Unchecked	Unchecked	Unchecked	Unchecked		Unchecked	Unchecked	Checked	Unchecked		Hospital or clinic		Unchecked	Unchecked	Checked	Unchecked		Afternoon (12-4pm)	Yes	100 - 200 Naira	Unchecked	Unchecked	Unchecked	Unchecked	Unchecked	Unchecked			Unchecked	Unchecked	Unchecked	Unchecked						Unchecked	Unchecked	Unchecked	Unchecked
26	Patients	Female	36-60	Married	Secondary Education	Above 60 years	Checked	Unchecked	Unchecked	Unchecked	Unchecked	Unchecked		Unchecked	Unchecked	Checked	Unchecked		Hospital or clinic		Unchecked	Unchecked	Checked	Unchecked		Afternoon (12-4pm)	Yes	200 - 500 Naira	Unchecked	Unchecked	Unchecked	Unchecked	Unchecked	Unchecked			Unchecked	Unchecked	Unchecked	Unchecked						Unchecked	Unchecked	Unchecked	Unchecked
27	Patients	Female	18-35	Married	No formal Education	18 - 40 years	Checked	Unchecked	Unchecked	Unchecked	Unchecked	Unchecked		Unchecked	Unchecked	Checked	Unchecked		Hospital or clinic		Unchecked	Unchecked	Checked	Unchecked		Evening (4pm-10pm)	No		Unchecked	Unchecked	Unchecked	Unchecked	Unchecked	Unchecked			Unchecked	Unchecked	Unchecked	Unchecked						Unchecked	Unchecked	Unchecked	Unchecked
28	Patients	Male	36-60	Married	Post-Secondary Education	18 - 40 years	Checked	Unchecked	Unchecked	Unchecked	Unchecked	Unchecked		Unchecked	Unchecked	Checked	Unchecked		Hospital or clinic		Unchecked	Checked	Unchecked	Unchecked		Afternoon (12-4pm)	No		Unchecked	Unchecked	Unchecked	Unchecked	Unchecked	Unchecked			Unchecked	Unchecked	Unchecked	Unchecked						Unchecked	Unchecked	Unchecked	Unchecked
29	Healthcare Workers	Male	18-35	Single	Secondary Education		Unchecked	Unchecked	Unchecked	Unchecked	Unchecked	Unchecked		Unchecked	Unchecked	Unchecked	Unchecked				Unchecked	Unchecked	Unchecked	Unchecked					Checked	Checked	Checked	Unchecked	Unchecked	Unchecked		18 - 40 years	Unchecked	Unchecked	Checked	Unchecked		Pharmacist or other pharmacy staff		Hospital or clinic		Unchecked	Unchecked	Checked	Unchecked
30	Healthcare Workers	Male	18-35	Married	Post-Secondary Education		Unchecked	Unchecked	Unchecked	Unchecked	Unchecked	Unchecked		Unchecked	Unchecked	Unchecked	Unchecked				Unchecked	Unchecked	Unchecked	Unchecked					Checked	Unchecked	Unchecked	Unchecked	Unchecked	Checked		18 - 40 years	Checked	Checked	Checked	Unchecked		Pharmacist or other pharmacy staff		Hospital or clinic		Unchecked	Checked	Checked	Unchecked
31	Healthcare Workers	Male	36-60	Married	Post-Secondary Education		Unchecked	Unchecked	Unchecked	Unchecked	Unchecked	Unchecked		Unchecked	Unchecked	Unchecked	Unchecked				Unchecked	Unchecked	Unchecked	Unchecked					Checked	Unchecked	Unchecked	Unchecked	Unchecked	Unchecked		18 - 40 years	Unchecked	Unchecked	Checked	Unchecked		Pharmacist or other pharmacy staff		Community pharmacy		Unchecked	Unchecked	Checked	Unchecked
32	Healthcare Workers	Female	18-35	Married	Post-Secondary Education		Unchecked	Unchecked	Unchecked	Unchecked	Unchecked	Unchecked		Unchecked	Unchecked	Unchecked	Unchecked				Unchecked	Unchecked	Unchecked	Unchecked					Checked	Unchecked	Checked	Checked	Checked	Unchecked		18 - 40 years	Checked	Checked	Checked	Unchecked		Pharmacist or other pharmacy staff		Hospital or clinic		Unchecked	Checked	Checked	Unchecked
33	Healthcare Workers	Male	18-35	Married	Post-Secondary Education		Unchecked	Unchecked	Unchecked	Unchecked	Unchecked	Unchecked		Unchecked	Unchecked	Unchecked	Unchecked				Unchecked	Unchecked	Unchecked	Unchecked					Unchecked	Unchecked	Unchecked	Unchecked	Checked	Unchecked		18 - 40 years	Unchecked	Unchecked	Checked	Unchecked		Pharmacist or other pharmacy staff		Community pharmacy		Unchecked	Unchecked	Checked	Unchecked
34	Healthcare Workers	Female	18-35	Single	Post-Secondary Education		Unchecked	Unchecked	Unchecked	Unchecked	Unchecked	Unchecked		Unchecked	Unchecked	Unchecked	Unchecked				Unchecked	Unchecked	Unchecked	Unchecked					Checked	Unchecked	Unchecked	Unchecked	Checked	Unchecked		41- 60 years	Unchecked	Unchecked	Checked	Unchecked		HIV case manager		Community pharmacy		Unchecked	Unchecked	Checked	Unchecked
35	Healthcare Workers	Female	18-35	Single	Post-Secondary Education		Unchecked	Unchecked	Unchecked	Unchecked	Unchecked	Unchecked		Unchecked	Unchecked	Unchecked	Unchecked				Unchecked	Unchecked	Unchecked	Unchecked					Checked	Unchecked	Checked	Unchecked	Unchecked	Unchecked		18 - 40 years	Checked	Unchecked	Unchecked	Unchecked		Pharmacist or other pharmacy staff		Hospital or clinic		Unchecked	Checked	Unchecked	Unchecked
36	Healthcare Workers	Female	18-35	Single	Post-Secondary Education		Unchecked	Unchecked	Unchecked	Unchecked	Unchecked	Unchecked		Unchecked	Unchecked	Unchecked	Unchecked				Unchecked	Unchecked	Unchecked	Unchecked					Checked	Unchecked	Unchecked	Unchecked	Checked	Unchecked		Above 60 years	Unchecked	Unchecked	Checked	Unchecked		HIV case manager		Community pharmacy		Unchecked	Checked	Checked	Unchecked
37	Healthcare Workers	Female	18-35	Single	Secondary Education		Unchecked	Unchecked	Unchecked	Unchecked	Unchecked	Unchecked		Unchecked	Unchecked	Unchecked	Unchecked				Unchecked	Unchecked	Unchecked	Unchecked					Checked	Unchecked	Unchecked	Unchecked	Unchecked	Unchecked		Above 60 years	Unchecked	Unchecked	Checked	Unchecked		Pharmacist or other pharmacy staff		Hospital or clinic		Unchecked	Unchecked	Checked	Unchecked
38	Healthcare Workers	Female	18-35	Separated	Post-Secondary Education		Unchecked	Unchecked	Unchecked	Unchecked	Unchecked	Unchecked		Unchecked	Unchecked	Unchecked	Unchecked				Unchecked	Unchecked	Unchecked	Unchecked					Checked	Unchecked	Unchecked	Unchecked	Checked	Unchecked		18 - 40 years	Checked	Unchecked	Checked	Unchecked		HIV case manager		Community pharmacy		Unchecked	Checked	Checked	Unchecked
39	Healthcare Workers	Male	36-60	Married	Post-Secondary Education		Unchecked	Unchecked	Unchecked	Unchecked	Unchecked	Unchecked		Unchecked	Unchecked	Unchecked	Unchecked				Unchecked	Unchecked	Unchecked	Unchecked					Checked	Unchecked	Unchecked	Unchecked	Unchecked	Unchecked		18 - 40 years	Unchecked	Unchecked	Checked	Unchecked		Pharmacist or other pharmacy staff		Hospital or clinic		Unchecked	Unchecked	Checked	Unchecked
40	Healthcare Workers	Male	18-35	Single	Secondary Education		Unchecked	Unchecked	Unchecked	Unchecked	Unchecked	Unchecked		Unchecked	Unchecked	Unchecked	Unchecked				Unchecked	Unchecked	Unchecked	Unchecked					Checked	Unchecked	Unchecked	Unchecked	Unchecked	Unchecked		18 - 40 years	Unchecked	Unchecked	Checked	Unchecked		Pharmacist or other pharmacy staff		Hospital or clinic		Unchecked	Checked	Unchecked	Unchecked
41	Healthcare Workers	Male	36-60	Married	Post-Secondary Education		Unchecked	Unchecked	Unchecked	Unchecked	Unchecked	Unchecked		Unchecked	Unchecked	Unchecked	Unchecked				Unchecked	Unchecked	Unchecked	Unchecked					Checked	Unchecked	Unchecked	Unchecked	Checked	Unchecked		18 - 40 years	Unchecked	Unchecked	Checked	Unchecked		HIV case manager		Community pharmacy		Unchecked	Unchecked	Checked	Checked
42	Healthcare Workers	Male	18-35	Married	Post-Secondary Education		Unchecked	Unchecked	Unchecked	Unchecked	Unchecked	Unchecked		Unchecked	Unchecked	Unchecked	Unchecked				Unchecked	Unchecked	Unchecked	Unchecked					Checked	Unchecked	Unchecked	Unchecked	Checked	Unchecked		18 - 40 years	Checked	Checked	Unchecked	Unchecked		Pharmacist or other pharmacy staff		Community pharmacy		Unchecked	Checked	Checked	Unchecked
43	Healthcare Workers	Female	18-35	Single	Post-Secondary Education		Unchecked	Unchecked	Unchecked	Unchecked	Unchecked	Unchecked		Unchecked	Unchecked	Unchecked	Unchecked				Unchecked	Unchecked	Unchecked	Unchecked					Checked	Unchecked	Unchecked	Unchecked	Checked	Unchecked		18 - 40 years	Checked	Checked	Checked	Unchecked		Pharmacist or other pharmacy staff		Hospital or clinic		Unchecked	Checked	Checked	Unchecked
44	Healthcare Workers	Male	18-35	Single	Post-Secondary Education		Unchecked	Unchecked	Unchecked	Unchecked	Unchecked	Unchecked		Unchecked	Unchecked	Unchecked	Unchecked				Unchecked	Unchecked	Unchecked	Unchecked					Checked	Unchecked	Unchecked	Unchecked	Checked	Unchecked		18 - 40 years	Checked	Checked	Checked	Unchecked		Pharmacist or other pharmacy staff		Hospital or clinic		Checked	Checked	Unchecked	Unchecked
45	Healthcare Workers	Male	18-35	Married	Post-Secondary Education		Unchecked	Unchecked	Unchecked	Unchecked	Unchecked	Unchecked		Unchecked	Unchecked	Unchecked	Unchecked				Unchecked	Unchecked	Unchecked	Unchecked					Checked	Unchecked	Unchecked	Unchecked	Unchecked	Unchecked		18 - 40 years	Unchecked	Unchecked	Checked	Unchecked		Pharmacist or other pharmacy staff		Hospital or clinic		Unchecked	Checked	Checked	Unchecked
46	Healthcare Workers	Male	36-60	Married	Post-Secondary Education		Unchecked	Unchecked	Unchecked	Unchecked	Unchecked	Unchecked		Unchecked	Unchecked	Unchecked	Unchecked				Unchecked	Unchecked	Unchecked	Unchecked					Checked	Unchecked	Unchecked	Unchecked	Unchecked	Unchecked		18 - 40 years	Checked	Checked	Checked	Unchecked		Pharmacist or other pharmacy staff		Hospital or clinic		Unchecked	Checked	Checked	Unchecked
47	Patients	Female	36-60	Married	Secondary Education	41- 60 years	Checked	Unchecked	Unchecked	Unchecked	Unchecked	Unchecked		Checked	Checked	Checked	Unchecked		Hospital or clinic		Unchecked	Unchecked	Checked	Unchecked		Afternoon (12-4pm)	Yes	200 - 500 Naira	Unchecked	Unchecked	Unchecked	Unchecked	Unchecked	Unchecked			Unchecked	Unchecked	Unchecked	Unchecked						Unchecked	Unchecked	Unchecked	Unchecked
48	Patients	Male	36-60	Married	Secondary Education	18 - 40 years	Checked	Unchecked	Unchecked	Unchecked	Unchecked	Unchecked		Checked	Unchecked	Unchecked	Unchecked		Hospital or clinic		Unchecked	Checked	Unchecked	Unchecked		Evening (4pm-10pm)	Yes	200 - 500 Naira	Unchecked	Unchecked	Unchecked	Unchecked	Unchecked	Unchecked			Unchecked	Unchecked	Unchecked	Unchecked						Unchecked	Unchecked	Unchecked	Unchecked
49	Patients	Male	36-60	Married	Secondary Education	18 - 40 years	Checked	Unchecked	Unchecked	Unchecked	Unchecked	Unchecked		Checked	Unchecked	Unchecked	Unchecked		Hospital or clinic		Unchecked	Checked	Checked	Unchecked		Evening (4pm-10pm)	Yes	200 - 500 Naira	Unchecked	Unchecked	Unchecked	Unchecked	Unchecked	Unchecked			Unchecked	Unchecked	Unchecked	Unchecked						Unchecked	Unchecked	Unchecked	Unchecked
50	Patients	Male	36-60	Married	Secondary Education	18 - 40 years	Unchecked	Unchecked	Unchecked	Unchecked	Unchecked	Unchecked		Unchecked	Unchecked	Unchecked	Checked	Did not accept	Other	Not accepted	Unchecked	Unchecked	Unchecked	Checked	Not accepted	24 hour access	No		Unchecked	Unchecked	Unchecked	Unchecked	Unchecked	Unchecked			Unchecked	Unchecked	Unchecked	Unchecked						Unchecked	Unchecked	Unchecked	Unchecked
51	Patients	Male	36-60	Single	Post-Secondary Education	18 - 40 years	Checked	Unchecked	Unchecked	Unchecked	Unchecked	Unchecked		Checked	Unchecked	Unchecked	Unchecked		Hospital or clinic		Unchecked	Checked	Checked	Unchecked		Afternoon (12-4pm)	Yes	100 - 200 Naira	Unchecked	Unchecked	Unchecked	Unchecked	Unchecked	Unchecked			Unchecked	Unchecked	Unchecked	Unchecked						Unchecked	Unchecked	Unchecked	Unchecked
52	Patients	Male	36-60	Married	No formal Education	18 - 40 years	Checked	Unchecked	Unchecked	Unchecked	Unchecked	Unchecked		Checked	Unchecked	Unchecked	Unchecked		Hospital or clinic		Unchecked	Checked	Checked	Unchecked		24 hour access	No		Unchecked	Unchecked	Unchecked	Unchecked	Unchecked	Unchecked			Unchecked	Unchecked	Unchecked	Unchecked						Unchecked	Unchecked	Unchecked	Unchecked
53	Patients	Male	18-35	Married	Secondary Education	13 - 17 years	Checked	Unchecked	Unchecked	Unchecked	Unchecked	Unchecked		Unchecked	Unchecked	Checked	Unchecked		Hospital or clinic		Unchecked	Checked	Checked	Unchecked		24 hour access	Yes	200 - 500 Naira	Unchecked	Unchecked	Unchecked	Unchecked	Unchecked	Unchecked			Unchecked	Unchecked	Unchecked	Unchecked						Unchecked	Unchecked	Unchecked	Unchecked
54	Patients	Female	36-60	Married	No formal Education	41- 60 years	Checked	Unchecked	Unchecked	Unchecked	Unchecked	Unchecked		Checked	Unchecked	Unchecked	Unchecked		Hospital or clinic		Unchecked	Checked	Checked	Unchecked		24 hour access	Yes	200 - 500 Naira	Unchecked	Unchecked	Unchecked	Unchecked	Unchecked	Unchecked			Unchecked	Unchecked	Unchecked	Unchecked						Unchecked	Unchecked	Unchecked	Unchecked
55	Patients	Female	Above 60	Separated	Secondary Education	41- 60 years	Checked	Unchecked	Unchecked	Unchecked	Unchecked	Unchecked		Unchecked	Unchecked	Checked	Unchecked		Hospital or clinic		Unchecked	Checked	Checked	Unchecked		24 hour access	Yes	200 - 500 Naira	Unchecked	Unchecked	Unchecked	Unchecked	Unchecked	Unchecked			Unchecked	Unchecked	Unchecked	Unchecked						Unchecked	Unchecked	Unchecked	Unchecked
56	Patients	Female	36-60	Married	Primary Education	18 - 40 years	Checked	Unchecked	Unchecked	Unchecked	Unchecked	Unchecked		Checked	Unchecked	Unchecked	Unchecked		Hospital or clinic		Unchecked	Checked	Unchecked	Unchecked		Morning (6am-12pm)	Yes	100 - 200 Naira	Unchecked	Unchecked	Unchecked	Unchecked	Unchecked	Unchecked			Unchecked	Unchecked	Unchecked	Unchecked						Unchecked	Unchecked	Unchecked	Unchecked
57	Patients	Male	18-35	Single	Post-Secondary Education	18 - 40 years	Checked	Unchecked	Unchecked	Unchecked	Unchecked	Unchecked		Unchecked	Checked	Unchecked	Unchecked		Hospital or clinic		Unchecked	Unchecked	Checked	Unchecked		Morning (6am-12pm)	Depending on the cost	Above 1000 Naira	Unchecked	Unchecked	Unchecked	Unchecked	Unchecked	Unchecked			Unchecked	Unchecked	Unchecked	Unchecked						Unchecked	Unchecked	Unchecked	Unchecked
58	Patients	Female	18-35	Married	Secondary Education	18 - 40 years	Checked	Unchecked	Unchecked	Unchecked	Unchecked	Unchecked		Unchecked	Unchecked	Checked	Unchecked		Hospital or clinic		Unchecked	Unchecked	Checked	Unchecked		Morning (6am-12pm)	Depending on the cost	100 - 200 Naira	Unchecked	Unchecked	Unchecked	Unchecked	Unchecked	Unchecked			Unchecked	Unchecked	Unchecked	Unchecked						Unchecked	Unchecked	Unchecked	Unchecked
59	Healthcare Workers	Female	18-35	Single	Post-Secondary Education		Unchecked	Unchecked	Unchecked	Unchecked	Unchecked	Unchecked		Unchecked	Unchecked	Unchecked	Unchecked				Unchecked	Unchecked	Unchecked	Unchecked					Checked	Checked	Unchecked	Unchecked	Checked	Unchecked		18 - 40 years	Checked	Checked	Checked	Unchecked		Pharmacist or other pharmacy staff		Hospital or clinic		Unchecked	Checked	Checked	Unchecked
60	Healthcare Workers	Male	18-35	Married	Post-Secondary Education		Unchecked	Unchecked	Unchecked	Unchecked	Unchecked	Unchecked		Unchecked	Unchecked	Unchecked	Unchecked				Unchecked	Unchecked	Unchecked	Unchecked					Checked	Unchecked	Unchecked	Unchecked	Unchecked	Unchecked		18 - 40 years	Unchecked	Unchecked	Checked	Unchecked		Pharmacist or other pharmacy staff		Community pharmacy		Unchecked	Unchecked	Checked	Unchecked
61	Patients	Female	36-60	Separated	Secondary Education	41- 60 years	Checked	Unchecked	Unchecked	Unchecked	Unchecked	Unchecked		Checked	Unchecked	Unchecked	Unchecked		Hospital or clinic		Unchecked	Checked	Checked	Unchecked		24 hour access	Yes	100 - 200 Naira	Unchecked	Unchecked	Unchecked	Unchecked	Unchecked	Unchecked			Unchecked	Unchecked	Unchecked	Unchecked						Unchecked	Unchecked	Unchecked	Unchecked
62	Patients	Female	18-35	Married	Secondary Education	18 - 40 years	Checked	Unchecked	Unchecked	Unchecked	Unchecked	Unchecked		Unchecked	Unchecked	Checked	Unchecked		Hospital or clinic		Unchecked	Unchecked	Checked	Unchecked		Morning (6am-12pm)	Depending on the cost	100 - 200 Naira	Unchecked	Unchecked	Unchecked	Unchecked	Unchecked	Unchecked			Unchecked	Unchecked	Unchecked	Unchecked						Unchecked	Unchecked	Unchecked	Unchecked
63	Patients	Female	Above 60	Married	Post-Secondary Education	41- 60 years	Checked	Unchecked	Unchecked	Unchecked	Unchecked	Unchecked		Checked	Unchecked	Unchecked	Unchecked		Hospital or clinic		Unchecked	Unchecked	Checked	Unchecked		24 hour access	Yes	200 - 500 Naira	Unchecked	Unchecked	Unchecked	Unchecked	Unchecked	Unchecked			Unchecked	Unchecked	Unchecked	Unchecked						Unchecked	Unchecked	Unchecked	Unchecked
64	Healthcare Workers	Male	18-35	Married	Post-Secondary Education		Unchecked	Unchecked	Unchecked	Unchecked	Unchecked	Unchecked		Unchecked	Unchecked	Unchecked	Unchecked				Unchecked	Unchecked	Unchecked	Unchecked					Checked	Checked	Unchecked	Unchecked	Checked	Unchecked		18 - 40 years	Unchecked	Unchecked	Checked	Unchecked		Specific staff employed for this sole purpose		Community pharmacy		Unchecked	Checked	Checked	Unchecked
65	Patients	Male	36-60	Married	Primary Education	18 - 40 years	Checked	Unchecked	Unchecked	Unchecked	Unchecked	Unchecked		Checked	Unchecked	Unchecked	Unchecked		Hospital or clinic		Unchecked	Checked	Checked	Unchecked		24 hour access	Yes	100 - 200 Naira	Unchecked	Unchecked	Unchecked	Unchecked	Unchecked	Unchecked			Unchecked	Unchecked	Unchecked	Unchecked						Unchecked	Unchecked	Unchecked	Unchecked
66	Patients	Male	36-60	Married	Secondary Education	18 - 40 years	Checked	Unchecked	Unchecked	Unchecked	Unchecked	Unchecked		Unchecked	Checked	Unchecked	Unchecked		Religious institution		Unchecked	Checked	Unchecked	Unchecked		Morning (6am-12pm)	Depending on the cost	200 - 500 Naira	Unchecked	Unchecked	Unchecked	Unchecked	Unchecked	Unchecked			Unchecked	Unchecked	Unchecked	Unchecked						Unchecked	Unchecked	Unchecked	Unchecked
67	Patients	Male	36-60	Married	Primary Education	41- 60 years	Checked	Unchecked	Checked	Checked	Checked	Unchecked		Unchecked	Unchecked	Checked	Unchecked		Hospital or clinic		Unchecked	Checked	Unchecked	Unchecked		Morning (6am-12pm)	Depending on the cost	200 - 500 Naira	Unchecked	Unchecked	Unchecked	Unchecked	Unchecked	Unchecked			Unchecked	Unchecked	Unchecked	Unchecked						Unchecked	Unchecked	Unchecked	Unchecked
68	Healthcare Workers	Female	18-35	Married	Post-Secondary Education		Unchecked	Unchecked	Unchecked	Unchecked	Unchecked	Unchecked		Unchecked	Unchecked	Unchecked	Unchecked				Unchecked	Unchecked	Unchecked	Unchecked					Checked	Unchecked	Unchecked	Unchecked	Unchecked	Unchecked		18 - 40 years	Checked	Checked	Checked	Unchecked		Nurse		Hospital or clinic		Unchecked	Checked	Checked	Unchecked
69	Patients	Male	36-60	Single	Post-Secondary Education	41- 60 years	Checked	Unchecked	Unchecked	Unchecked	Unchecked	Unchecked		Checked	Unchecked	Unchecked	Unchecked		Hospital or clinic		Unchecked	Checked	Checked	Unchecked		24 hour access	Yes	100 - 200 Naira	Unchecked	Unchecked	Unchecked	Unchecked	Unchecked	Unchecked			Unchecked	Unchecked	Unchecked	Unchecked						Unchecked	Unchecked	Unchecked	Unchecked
70	Patients	Male	36-60	Married	Primary Education	41- 60 years	Checked	Unchecked	Unchecked	Unchecked	Unchecked	Unchecked		Checked	Unchecked	Unchecked	Unchecked		Hospital or clinic		Unchecked	Checked	Checked	Unchecked		Afternoon (12-4pm)	Yes	200 - 500 Naira	Unchecked	Unchecked	Unchecked	Unchecked	Unchecked	Unchecked			Unchecked	Unchecked	Unchecked	Unchecked						Unchecked	Unchecked	Unchecked	Unchecked
71	Patients	Male	36-60	Single	Primary Education	41- 60 years	Checked	Unchecked	Unchecked	Unchecked	Unchecked	Unchecked		Checked	Unchecked	Unchecked	Unchecked		Religious institution		Unchecked	Checked	Unchecked	Unchecked		Morning (6am-12pm)	Yes	200 - 500 Naira	Unchecked	Unchecked	Unchecked	Unchecked	Unchecked	Unchecked			Unchecked	Unchecked	Unchecked	Unchecked						Unchecked	Unchecked	Unchecked	Unchecked
72	Patients	Male	18-35	Single	Post-Secondary Education	18 - 40 years	Checked	Checked	Checked	Checked	Checked	Unchecked		Checked	Checked	Checked	Unchecked		Hospital or clinic		Checked	Checked	Checked	Unchecked		24 hour access	No		Unchecked	Unchecked	Unchecked	Unchecked	Unchecked	Unchecked			Unchecked	Unchecked	Unchecked	Unchecked						Unchecked	Unchecked	Unchecked	Unchecked
73	Patients	Male	36-60	Married	Primary Education	41- 60 years	Checked	Unchecked	Unchecked	Unchecked	Unchecked	Unchecked		Checked	Unchecked	Unchecked	Unchecked		Hospital or clinic		Unchecked	Checked	Checked	Unchecked		24 hour access	Yes	100 - 200 Naira	Unchecked	Unchecked	Unchecked	Unchecked	Unchecked	Unchecked			Unchecked	Unchecked	Unchecked	Unchecked						Unchecked	Unchecked	Unchecked	Unchecked
74	Healthcare Workers	Female	18-35	Single	Secondary Education		Unchecked	Unchecked	Unchecked	Unchecked	Unchecked	Unchecked		Unchecked	Unchecked	Unchecked	Unchecked				Unchecked	Unchecked	Unchecked	Unchecked					Checked	Unchecked	Unchecked	Unchecked	Unchecked	Unchecked		18 - 40 years	Checked	Checked	Checked	Unchecked		Pharmacist or other pharmacy staff		Hospital or clinic		Unchecked	Checked	Checked	Unchecked
75	Healthcare Workers	Male	36-60	Married	Post-Secondary Education		Unchecked	Unchecked	Unchecked	Unchecked	Unchecked	Unchecked		Unchecked	Unchecked	Unchecked	Unchecked				Unchecked	Unchecked	Unchecked	Unchecked					Checked	Unchecked	Unchecked	Unchecked	Unchecked	Unchecked		18 - 40 years	Unchecked	Unchecked	Checked	Unchecked		Pharmacist or other pharmacy staff		Hospital or clinic		Unchecked	Checked	Unchecked	Unchecked
76	Healthcare Workers	Female	36-60	Married	Post-Secondary Education		Unchecked	Unchecked	Unchecked	Unchecked	Unchecked	Unchecked		Unchecked	Unchecked	Unchecked	Unchecked				Unchecked	Unchecked	Unchecked	Unchecked					Checked	Unchecked	Unchecked	Unchecked	Unchecked	Unchecked		18 - 40 years	Checked	Checked	Checked	Unchecked		Pharmacist or other pharmacy staff		Community pharmacy		Unchecked	Checked	Checked	Unchecked
77	Patients	Male	36-60	Married	Secondary Education	I don't know	Checked	Unchecked	Unchecked	Unchecked	Unchecked	Unchecked		Checked	Unchecked	Unchecked	Unchecked		Community pharmacy		Unchecked	Unchecked	Checked	Unchecked		Morning (6am-12pm)	Yes	100 - 200 Naira	Unchecked	Unchecked	Unchecked	Unchecked	Unchecked	Unchecked			Unchecked	Unchecked	Unchecked	Unchecked						Unchecked	Unchecked	Unchecked	Unchecked
78	Healthcare Workers	Male	18-35	Single	Post-Secondary Education		Unchecked	Unchecked	Unchecked	Unchecked	Unchecked	Unchecked		Unchecked	Unchecked	Unchecked	Unchecked				Unchecked	Unchecked	Unchecked	Unchecked					Checked	Checked	Checked	Checked	Checked	Unchecked		18 - 40 years	Checked	Checked	Checked	Unchecked		Nurse		Hospital or clinic		Checked	Checked	Checked	Unchecked
79	Healthcare Workers	Male	18-35	Single	Post-Secondary Education		Unchecked	Unchecked	Unchecked	Unchecked	Unchecked	Unchecked		Unchecked	Unchecked	Unchecked	Unchecked				Unchecked	Unchecked	Unchecked	Unchecked					Checked	Checked	Checked	Checked	Checked	Unchecked		18 - 40 years	Checked	Checked	Checked	Unchecked		HIV case manager		Hospital or clinic		Checked	Checked	Checked	Unchecked
80	Healthcare Workers	Female	18-35	Married	Post-Secondary Education		Unchecked	Unchecked	Unchecked	Unchecked	Unchecked	Unchecked		Unchecked	Unchecked	Unchecked	Unchecked				Unchecked	Unchecked	Unchecked	Unchecked					Checked	Unchecked	Unchecked	Unchecked	Unchecked	Unchecked		18 - 40 years	Checked	Unchecked	Unchecked	Unchecked		Pharmacist or other pharmacy staff		Community pharmacy		Unchecked	Unchecked	Checked	Unchecked
81	Healthcare Workers	Female	18-35	Single	Post-Secondary Education		Unchecked	Unchecked	Unchecked	Unchecked	Unchecked	Unchecked		Unchecked	Unchecked	Unchecked	Unchecked				Unchecked	Unchecked	Unchecked	Unchecked					Checked	Unchecked	Unchecked	Unchecked	Checked	Unchecked		18 - 40 years	Unchecked	Checked	Checked	Checked	During clinic visit	Pharmacist or other pharmacy staff		Hospital or clinic		Unchecked	Checked	Checked	Unchecked
82	Healthcare Workers	Female	18-35	Single	Post-Secondary Education		Unchecked	Unchecked	Unchecked	Unchecked	Unchecked	Unchecked		Unchecked	Unchecked	Unchecked	Unchecked				Unchecked	Unchecked	Unchecked	Unchecked					Checked	Checked	Unchecked	Unchecked	Checked	Unchecked		18 - 40 years	Unchecked	Unchecked	Checked	Unchecked		Pharmacist or other pharmacy staff		Hospital or clinic		Unchecked	Unchecked	Checked	Unchecked
83	Patients	Male	18-35	Single	Post-Secondary Education	18 - 40 years	Checked	Checked	Unchecked	Checked	Checked	Unchecked		Unchecked	Unchecked	Checked	Unchecked		Hospital or clinic		Unchecked	Unchecked	Checked	Unchecked		24 hour access	Depending on the cost	200 - 500 Naira	Unchecked	Unchecked	Unchecked	Unchecked	Unchecked	Unchecked			Unchecked	Unchecked	Unchecked	Unchecked						Unchecked	Unchecked	Unchecked	Unchecked
84	Healthcare Workers	Male	18-35	Single	Post-Secondary Education		Unchecked	Unchecked	Unchecked	Unchecked	Unchecked	Unchecked		Unchecked	Unchecked	Unchecked	Unchecked				Unchecked	Unchecked	Unchecked	Unchecked					Checked	Unchecked	Unchecked	Unchecked	Checked	Unchecked		18 - 40 years	Unchecked	Unchecked	Checked	Unchecked		Pharmacist or other pharmacy staff		Hospital or clinic		Unchecked	Unchecked	Checked	Unchecked
85	Healthcare Workers	Male	18-35	Single	Post-Secondary Education		Unchecked	Unchecked	Unchecked	Unchecked	Unchecked	Unchecked		Unchecked	Unchecked	Unchecked	Unchecked				Unchecked	Unchecked	Unchecked	Unchecked					Checked	Unchecked	Unchecked	Unchecked	Unchecked	Unchecked		18 - 40 years	Unchecked	Unchecked	Checked	Checked	Visual orientation	Pharmacist or other pharmacy staff		Hospital or clinic		Unchecked	Checked	Checked	Unchecked
86	Healthcare Workers	Male	18-35	Single	Post-Secondary Education		Unchecked	Unchecked	Unchecked	Unchecked	Unchecked	Unchecked		Unchecked	Unchecked	Unchecked	Unchecked				Unchecked	Unchecked	Unchecked	Unchecked					Checked	Checked	Checked	Checked	Checked	Unchecked		18 - 40 years	Checked	Unchecked	Unchecked	Unchecked		Pharmacist or other pharmacy staff		Hospital or clinic		Checked	Checked	Checked	Checked
87	Healthcare Workers	Female	18-35	Married	Post-Secondary Education		Unchecked	Unchecked	Unchecked	Unchecked	Unchecked	Unchecked		Unchecked	Unchecked	Unchecked	Unchecked				Unchecked	Unchecked	Unchecked	Unchecked					Checked	Unchecked	Unchecked	Unchecked	Unchecked	Unchecked		41- 60 years	Checked	Unchecked	Unchecked	Unchecked		Specific staff employed for this sole purpose		Hospital or clinic		Unchecked	Checked	Unchecked	Unchecked
88	Patients	Female	36-60	Married	Secondary Education	41- 60 years	Checked	Unchecked	Unchecked	Unchecked	Unchecked	Unchecked		Unchecked	Unchecked	Checked	Unchecked		Community pharmacy		Unchecked	Checked	Checked	Unchecked		Evening (4pm-10pm)	Yes	100 - 200 Naira	Unchecked	Unchecked	Unchecked	Unchecked	Unchecked	Unchecked			Unchecked	Unchecked	Unchecked	Unchecked						Unchecked	Unchecked	Unchecked	Unchecked
89	Healthcare Workers	Male	18-35	Married	Post-Secondary Education		Unchecked	Unchecked	Unchecked	Unchecked	Unchecked	Unchecked		Unchecked	Unchecked	Unchecked	Unchecked				Unchecked	Unchecked	Unchecked	Unchecked					Checked	Unchecked	Checked	Checked	Checked	Unchecked		18 - 40 years	Unchecked	Unchecked	Checked	Unchecked		Pharmacist or other pharmacy staff		Hospital or clinic		Checked	Checked	Checked	Unchecked
90	Healthcare Workers	Female	18-35	Single	Secondary Education		Unchecked	Unchecked	Unchecked	Unchecked	Unchecked	Unchecked		Unchecked	Unchecked	Unchecked	Unchecked				Unchecked	Unchecked	Unchecked	Unchecked					Checked	Unchecked	Unchecked	Unchecked	Checked	Unchecked		18 - 40 years	Unchecked	Unchecked	Checked	Unchecked		HIV case manager		Hospital or clinic		Unchecked	Checked	Checked	Unchecked
91	Patients	Female	18-35	Single	Post-Secondary Education	18 - 40 years	Checked	Unchecked	Unchecked	Unchecked	Unchecked	Unchecked		Unchecked	Unchecked	Checked	Unchecked		Hospital or clinic		Unchecked	Checked	Unchecked	Unchecked		Morning (6am-12pm)	No		Unchecked	Unchecked	Unchecked	Unchecked	Unchecked	Unchecked			Unchecked	Unchecked	Unchecked	Unchecked						Unchecked	Unchecked	Unchecked	Unchecked
92	Healthcare Workers	Female	18-35	Single	Post-Secondary Education		Unchecked	Unchecked	Unchecked	Unchecked	Unchecked	Unchecked		Unchecked	Unchecked	Unchecked	Unchecked				Unchecked	Unchecked	Unchecked	Unchecked					Checked	Unchecked	Unchecked	Unchecked	Checked	Unchecked		Above 60 years	Checked	Checked	Checked	Unchecked		Pharmacist or other pharmacy staff		Police station		Checked	Checked	Checked	Unchecked
93	Healthcare Workers	Male	36-60	Married	Post-Secondary Education		Unchecked	Unchecked	Unchecked	Unchecked	Unchecked	Unchecked		Unchecked	Unchecked	Unchecked	Unchecked				Unchecked	Unchecked	Unchecked	Unchecked					Checked	Unchecked	Unchecked	Unchecked	Unchecked	Unchecked		18 - 40 years	Checked	Unchecked	Unchecked	Unchecked		Specific staff employed for this sole purpose		Community pharmacy		Unchecked	Unchecked	Checked	Unchecked
94	Patients	Female	Above 60	Separated	No formal Education	Above 60 years	Checked	Unchecked	Unchecked	Checked	Unchecked	Unchecked		Checked	Unchecked	Unchecked	Unchecked		Community pharmacy		Unchecked	Unchecked	Unchecked	Checked	Every Friday of the wk	Evening (4pm-10pm)	No		Unchecked	Unchecked	Unchecked	Unchecked	Unchecked	Unchecked			Unchecked	Unchecked	Unchecked	Unchecked						Unchecked	Unchecked	Unchecked	Unchecked
95	Patients	Male	36-60	Separated	Secondary Education	41- 60 years	Checked	Unchecked	Checked	Unchecked	Unchecked	Unchecked		Checked	Unchecked	Unchecked	Unchecked		Community pharmacy		Unchecked	Unchecked	Checked	Unchecked		Evening (4pm-10pm)	Depending on the cost	100 - 200 Naira	Unchecked	Unchecked	Unchecked	Unchecked	Unchecked	Unchecked			Unchecked	Unchecked	Unchecked	Unchecked						Unchecked	Unchecked	Unchecked	Unchecked
96	Healthcare Workers	Male	36-60	Married	Post-Secondary Education		Unchecked	Unchecked	Unchecked	Unchecked	Unchecked	Unchecked		Unchecked	Unchecked	Unchecked	Unchecked				Unchecked	Unchecked	Unchecked	Unchecked					Checked	Unchecked	Unchecked	Unchecked	Checked	Unchecked		18 - 40 years	Checked	Checked	Checked	Unchecked		HIV case manager		Hospital or clinic		Unchecked	Checked	Checked	Unchecked
97	Healthcare Workers	Male	18-35	Single	Post-Secondary Education		Unchecked	Unchecked	Unchecked	Unchecked	Unchecked	Unchecked		Unchecked	Unchecked	Unchecked	Unchecked				Unchecked	Unchecked	Unchecked	Unchecked					Checked	Unchecked	Unchecked	Unchecked	Unchecked	Unchecked		18 - 40 years	Checked	Checked	Checked	Unchecked		Pharmacist or other pharmacy staff		Community pharmacy		Unchecked	Checked	Checked	Unchecked
98	Healthcare Workers	Male	18-35	Single	Post-Secondary Education		Unchecked	Unchecked	Unchecked	Unchecked	Unchecked	Unchecked		Unchecked	Unchecked	Unchecked	Unchecked				Unchecked	Unchecked	Unchecked	Unchecked					Checked	Unchecked	Checked	Checked	Unchecked	Unchecked		18 - 40 years	Checked	Unchecked	Checked	Unchecked		Pharmacist or other pharmacy staff		Hospital or clinic		Unchecked	Checked	Checked	Unchecked
99	Healthcare Workers	Male	18-35	Single	Post-Secondary Education		Unchecked	Unchecked	Unchecked	Unchecked	Unchecked	Unchecked		Unchecked	Unchecked	Unchecked	Unchecked				Unchecked	Unchecked	Unchecked	Unchecked					Checked	Unchecked	Unchecked	Unchecked	Checked	Unchecked		18 - 40 years	Checked	Checked	Checked	Unchecked		Pharmacist or other pharmacy staff		Hospital or clinic		Unchecked	Checked	Checked	Unchecked
100	Patients	Female	36-60	Married	Secondary Education	18 - 40 years	Checked	Unchecked	Unchecked	Unchecked	Checked	Unchecked		Unchecked	Unchecked	Checked	Unchecked		Hospital or clinic		Unchecked	Unchecked	Checked	Unchecked		Evening (4pm-10pm)	No		Unchecked	Unchecked	Unchecked	Unchecked	Unchecked	Unchecked			Unchecked	Unchecked	Unchecked	Unchecked						Unchecked	Unchecked	Unchecked	Unchecked
101	Healthcare Workers	Male	18-35	Married	Post-Secondary Education		Unchecked	Unchecked	Unchecked	Unchecked	Unchecked	Unchecked		Unchecked	Unchecked	Unchecked	Unchecked				Unchecked	Unchecked	Unchecked	Unchecked					Checked	Unchecked	Unchecked	Unchecked	Checked	Unchecked		18 - 40 years	Unchecked	Checked	Unchecked	Unchecked		Pharmacist or other pharmacy staff		Hospital or clinic		Unchecked	Unchecked	Checked	Unchecked
102	Patients	Male	36-60	Married	Primary Education	18 - 40 years	Checked	Unchecked	Unchecked	Unchecked	Unchecked	Unchecked		Unchecked	Unchecked	Checked	Unchecked		Hospital or clinic		Unchecked	Unchecked	Checked	Unchecked		Afternoon (12-4pm)	Depending on the cost	100 - 200 Naira	Unchecked	Unchecked	Unchecked	Unchecked	Unchecked	Unchecked			Unchecked	Unchecked	Unchecked	Unchecked						Unchecked	Unchecked	Unchecked	Unchecked
103	Healthcare Workers	Male	18-35	Single	Post-Secondary Education		Unchecked	Unchecked	Unchecked	Unchecked	Unchecked	Unchecked		Unchecked	Unchecked	Unchecked	Unchecked				Unchecked	Unchecked	Unchecked	Unchecked					Checked	Unchecked	Unchecked	Unchecked	Checked	Unchecked		18 - 40 years	Unchecked	Unchecked	Checked	Unchecked		Pharmacist or other pharmacy staff		Hospital or clinic		Unchecked	Unchecked	Checked	Unchecked
104	Patients	Female	18-35	Married	Secondary Education	18 - 40 years	Checked	Unchecked	Unchecked	Unchecked	Unchecked	Unchecked		Unchecked	Unchecked	Checked	Unchecked		Hospital or clinic		Unchecked	Unchecked	Checked	Unchecked		24 hour access	Depending on the cost	100 - 200 Naira	Unchecked	Unchecked	Unchecked	Unchecked	Unchecked	Unchecked			Unchecked	Unchecked	Unchecked	Unchecked						Unchecked	Unchecked	Unchecked	Unchecked
105	Healthcare Workers	Male	18-35	Married	Post-Secondary Education		Unchecked	Unchecked	Unchecked	Unchecked	Unchecked	Unchecked		Unchecked	Unchecked	Unchecked	Unchecked				Unchecked	Unchecked	Unchecked	Unchecked					Checked	Unchecked	Checked	Checked	Checked	Unchecked		18 - 40 years	Unchecked	Unchecked	Checked	Unchecked		Pharmacist or other pharmacy staff		Hospital or clinic		Checked	Checked	Checked	Checked
106	Patients	Male	36-60	Separated	Secondary Education	18 - 40 years	Checked	Unchecked	Checked	Checked	Checked	Unchecked		Unchecked	Unchecked	Checked	Unchecked		Hospital or clinic		Unchecked	Checked	Unchecked	Unchecked		24 hour access	No		Unchecked	Unchecked	Unchecked	Unchecked	Unchecked	Unchecked			Unchecked	Unchecked	Unchecked	Unchecked						Unchecked	Unchecked	Unchecked	Unchecked
107	Patients	Female	36-60	Married	Secondary Education	18 - 40 years	Checked	Checked	Checked	Checked	Checked	Unchecked		Unchecked	Checked	Checked	Unchecked		Community pharmacy		Unchecked	Checked	Checked	Unchecked		24 hour access	No		Unchecked	Unchecked	Unchecked	Unchecked	Unchecked	Unchecked			Unchecked	Unchecked	Unchecked	Unchecked						Unchecked	Unchecked	Unchecked	Unchecked
108	Patients	Male	36-60	Married	Secondary Education	I don't know	Unchecked	Unchecked	Unchecked	Unchecked	Unchecked	Unchecked		Unchecked	Unchecked	Checked	Unchecked		Hospital or clinic		Unchecked	Unchecked	Checked	Unchecked		Morning (6am-12pm)	No		Unchecked	Unchecked	Unchecked	Unchecked	Unchecked	Unchecked			Unchecked	Unchecked	Unchecked	Unchecked						Unchecked	Unchecked	Unchecked	Unchecked
109	Patients	Male	36-60	Married	Secondary Education	18 - 40 years	Checked	Unchecked	Unchecked	Unchecked	Unchecked	Unchecked		Unchecked	Unchecked	Checked	Unchecked		Hospital or clinic		Unchecked	Unchecked	Checked	Unchecked		Morning (6am-12pm)	No		Unchecked	Unchecked	Unchecked	Unchecked	Unchecked	Unchecked			Unchecked	Unchecked	Unchecked	Unchecked						Unchecked	Unchecked	Unchecked	Unchecked
110	Healthcare Workers	Male	18-35	Single	Post-Secondary Education		Unchecked	Unchecked	Unchecked	Unchecked	Unchecked	Unchecked		Unchecked	Unchecked	Unchecked	Unchecked				Unchecked	Unchecked	Unchecked	Unchecked					Checked	Unchecked	Unchecked	Unchecked	Unchecked	Unchecked		18 - 40 years	Checked	Unchecked	Checked	Unchecked		Pharmacist or other pharmacy staff		Hospital or clinic		Unchecked	Unchecked	Checked	Unchecked
111	Patients	Female	18-35	Separated	Secondary Education	18 - 40 years	Checked	Unchecked	Unchecked	Unchecked	Unchecked	Unchecked		Unchecked	Unchecked	Checked	Unchecked		Hospital or clinic		Unchecked	Checked	Unchecked	Unchecked		Morning (6am-12pm)	No		Unchecked	Unchecked	Unchecked	Unchecked	Unchecked	Unchecked			Unchecked	Unchecked	Unchecked	Unchecked						Unchecked	Unchecked	Unchecked	Unchecked
112	Patients	Male	36-60	Married	Post-Secondary Education	41- 60 years	Checked	Unchecked	Checked	Checked	Checked	Unchecked		Unchecked	Unchecked	Checked	Unchecked		Hospital or clinic		Unchecked	Checked	Checked	Unchecked		24 hour access	No		Unchecked	Unchecked	Unchecked	Unchecked	Unchecked	Unchecked			Unchecked	Unchecked	Unchecked	Unchecked						Unchecked	Unchecked	Unchecked	Unchecked
113	Patients	Male	36-60	Married	Secondary Education	18 - 40 years	Checked	Unchecked	Unchecked	Unchecked	Unchecked	Unchecked		Unchecked	Unchecked	Checked	Unchecked		Hospital or clinic		Unchecked	Unchecked	Checked	Unchecked		Morning (6am-12pm)	No		Unchecked	Unchecked	Unchecked	Unchecked	Unchecked	Unchecked			Unchecked	Unchecked	Unchecked	Unchecked						Unchecked	Unchecked	Unchecked	Unchecked
114	Healthcare Workers	Female	36-60	Married	Post-Secondary Education		Unchecked	Unchecked	Unchecked	Unchecked	Unchecked	Unchecked		Unchecked	Unchecked	Unchecked	Unchecked				Unchecked	Unchecked	Unchecked	Unchecked					Checked	Unchecked	Unchecked	Unchecked	Unchecked	Unchecked		18 - 40 years	Checked	Unchecked	Checked	Unchecked		Pharmacist or other pharmacy staff		Hospital or clinic		Unchecked	Unchecked	Checked	Unchecked
115	Patients	Female	36-60	Separated	Secondary Education	18 - 40 years	Checked	Unchecked	Unchecked	Unchecked	Unchecked	Unchecked		Unchecked	Unchecked	Checked	Unchecked		Hospital or clinic		Unchecked	Unchecked	Checked	Unchecked		Morning (6am-12pm)	No		Unchecked	Unchecked	Unchecked	Unchecked	Unchecked	Unchecked			Unchecked	Unchecked	Unchecked	Unchecked						Unchecked	Unchecked	Unchecked	Unchecked
116	Patients	Male	36-60	Married	Primary Education	41- 60 years	Checked	Unchecked	Unchecked	Unchecked	Unchecked	Unchecked		Unchecked	Unchecked	Checked	Unchecked		Hospital or clinic		Unchecked	Unchecked	Checked	Unchecked		Morning (6am-12pm)	No		Unchecked	Unchecked	Unchecked	Unchecked	Unchecked	Unchecked			Unchecked	Unchecked	Unchecked	Unchecked						Unchecked	Unchecked	Unchecked	Unchecked
117	Healthcare Workers	Female	18-35	Single	Post-Secondary Education		Unchecked	Unchecked	Unchecked	Unchecked	Unchecked	Unchecked		Unchecked	Unchecked	Unchecked	Unchecked				Unchecked	Unchecked	Unchecked	Unchecked					Checked	Unchecked	Unchecked	Unchecked	Unchecked	Unchecked		18 - 40 years	Unchecked	Checked	Checked	Unchecked		Pharmacist or other pharmacy staff		Hospital or clinic		Unchecked	Checked	Unchecked	Unchecked
118	Healthcare Workers	Female	36-60	Single	Post-Secondary Education		Unchecked	Unchecked	Unchecked	Unchecked	Unchecked	Unchecked		Unchecked	Unchecked	Unchecked	Unchecked				Unchecked	Unchecked	Unchecked	Unchecked					Checked	Unchecked	Unchecked	Unchecked	Unchecked	Unchecked		18 - 40 years	Unchecked	Checked	Checked	Unchecked		HIV case manager		Community pharmacy		Unchecked	Unchecked	Checked	Unchecked
119	Patients	Male	18-35	Single	No formal Education	1-12 years	Checked	Unchecked	Unchecked	Unchecked	Unchecked	Unchecked		Checked	Unchecked	Unchecked	Unchecked		Hospital or clinic		Unchecked	Unchecked	Checked	Unchecked		Morning (6am-12pm)	No		Unchecked	Unchecked	Unchecked	Unchecked	Unchecked	Unchecked			Unchecked	Unchecked	Unchecked	Unchecked						Unchecked	Unchecked	Unchecked	Unchecked
120	Healthcare Workers	Female	36-60	Married	Post-Secondary Education		Unchecked	Unchecked	Unchecked	Unchecked	Unchecked	Unchecked		Unchecked	Unchecked	Unchecked	Unchecked				Unchecked	Unchecked	Unchecked	Unchecked					Checked	Unchecked	Unchecked	Unchecked	Unchecked	Unchecked		18 - 40 years	Checked	Unchecked	Checked	Unchecked		Pharmacist or other pharmacy staff		Hospital or clinic		Unchecked	Unchecked	Checked	Unchecked
121	Patients	Female	36-60	Married	Secondary Education	18 - 40 years	Unchecked	Unchecked	Unchecked	Unchecked	Unchecked	Unchecked		Unchecked	Unchecked	Checked	Unchecked		Hospital or clinic		Unchecked	Checked	Unchecked	Unchecked		Morning (6am-12pm)	Depending on the cost	100 - 200 Naira	Unchecked	Unchecked	Unchecked	Unchecked	Unchecked	Unchecked			Unchecked	Unchecked	Unchecked	Unchecked						Unchecked	Unchecked	Unchecked	Unchecked
122	Healthcare Workers	Female	36-60	Married	Post-Secondary Education		Unchecked	Unchecked	Unchecked	Unchecked	Unchecked	Unchecked		Unchecked	Unchecked	Unchecked	Unchecked				Unchecked	Unchecked	Unchecked	Unchecked					Checked	Unchecked	Unchecked	Unchecked	Unchecked	Unchecked		18 - 40 years	Checked	Unchecked	Checked	Unchecked		Pharmacist or other pharmacy staff		Hospital or clinic		Unchecked	Checked	Unchecked	Unchecked
123	Patients	Male	18-35	Married	Primary Education	18 - 40 years	Checked	Unchecked	Unchecked	Unchecked	Unchecked	Unchecked		Unchecked	Unchecked	Checked	Unchecked		Hospital or clinic		Unchecked	Unchecked	Checked	Unchecked		Morning (6am-12pm)	No		Unchecked	Unchecked	Unchecked	Unchecked	Unchecked	Unchecked			Unchecked	Unchecked	Unchecked	Unchecked						Unchecked	Unchecked	Unchecked	Unchecked
124	Patients	Female	36-60	Married	No formal Education	18 - 40 years	Checked	Unchecked	Unchecked	Unchecked	Unchecked	Unchecked		Unchecked	Unchecked	Checked	Unchecked		Hospital or clinic		Unchecked	Unchecked	Checked	Unchecked		Morning (6am-12pm)	No		Unchecked	Unchecked	Unchecked	Unchecked	Unchecked	Unchecked			Unchecked	Unchecked	Unchecked	Unchecked						Unchecked	Unchecked	Unchecked	Unchecked
125	Patients	Male	18-35	Married	Secondary Education	18 - 40 years	Checked	Unchecked	Unchecked	Unchecked	Unchecked	Unchecked		Unchecked	Unchecked	Checked	Unchecked		Hospital or clinic		Unchecked	Checked	Unchecked	Unchecked		Morning (6am-12pm)	No		Unchecked	Unchecked	Unchecked	Unchecked	Unchecked	Unchecked			Unchecked	Unchecked	Unchecked	Unchecked						Unchecked	Unchecked	Unchecked	Unchecked
126	Healthcare Workers	Female	36-60	Married	Post-Secondary Education		Unchecked	Unchecked	Unchecked	Unchecked	Unchecked	Unchecked		Unchecked	Unchecked	Unchecked	Unchecked				Unchecked	Unchecked	Unchecked	Unchecked					Unchecked	Checked	Unchecked	Unchecked	Unchecked	Unchecked		41- 60 years	Unchecked	Unchecked	Checked	Unchecked		Specific staff employed for this sole purpose		Hospital or clinic		Unchecked	Unchecked	Checked	Unchecked
127	Healthcare Workers	Female	18-35	Single	Post-Secondary Education		Unchecked	Unchecked	Unchecked	Unchecked	Unchecked	Unchecked		Unchecked	Unchecked	Unchecked	Unchecked				Unchecked	Unchecked	Unchecked	Unchecked					Unchecked	Checked	Unchecked	Unchecked	Unchecked	Unchecked		41- 60 years	Unchecked	Unchecked	Unchecked	Unchecked		Pharmacist or other pharmacy staff		Community pharmacy		Unchecked	Checked	Checked	Unchecked
128	Healthcare Workers	Male	36-60	Married	Post-Secondary Education		Unchecked	Unchecked	Unchecked	Unchecked	Unchecked	Unchecked		Unchecked	Unchecked	Unchecked	Unchecked				Unchecked	Unchecked	Unchecked	Unchecked					Checked	Unchecked	Unchecked	Unchecked	Checked	Unchecked		18 - 40 years	Unchecked	Checked	Checked	Unchecked		HIV case manager		Community pharmacy		Unchecked	Checked	Checked	Unchecked
129	Healthcare Workers	Female	18-35	Single	Post-Secondary Education		Unchecked	Unchecked	Unchecked	Unchecked	Unchecked	Unchecked		Unchecked	Unchecked	Unchecked	Unchecked				Unchecked	Unchecked	Unchecked	Unchecked					Checked	Unchecked	Unchecked	Unchecked	Unchecked	Unchecked		18 - 40 years	Unchecked	Unchecked	Checked	Unchecked		Pharmacist or other pharmacy staff		Community pharmacy		Unchecked	Checked	Checked	Unchecked
130	Healthcare Workers	Male	36-60	Married	Post-Secondary Education		Unchecked	Unchecked	Unchecked	Unchecked	Unchecked	Unchecked		Unchecked	Unchecked	Unchecked	Unchecked				Unchecked	Unchecked	Unchecked	Unchecked					Checked	Checked	Checked	Checked	Checked	Unchecked		18 - 40 years	Checked	Checked	Checked	Unchecked		Pharmacist or other pharmacy staff		Community pharmacy		Unchecked	Checked	Checked	Unchecked
131	Healthcare Workers	Male	18-35	Single	Post-Secondary Education		Unchecked	Unchecked	Unchecked	Unchecked	Unchecked	Unchecked		Unchecked	Unchecked	Unchecked	Unchecked				Unchecked	Unchecked	Unchecked	Unchecked					Checked	Checked	Checked	Checked	Checked	Unchecked		18 - 40 years	Checked	Unchecked	Checked	Unchecked		Pharmacist or other pharmacy staff		Community pharmacy		Checked	Checked	Checked	Unchecked
132	Patients	Female	36-60	Married	Secondary Education	18 - 40 years	Checked	Unchecked	Unchecked	Unchecked	Unchecked	Unchecked		Checked	Checked	Checked	Unchecked		Community pharmacy		Unchecked	Checked	Checked	Unchecked		24 hour access	Yes	100 - 200 Naira	Unchecked	Unchecked	Unchecked	Unchecked	Unchecked	Unchecked			Unchecked	Unchecked	Unchecked	Unchecked						Unchecked	Unchecked	Unchecked	Unchecked
133	Healthcare Workers	Male	18-35	Single	Post-Secondary Education		Unchecked	Unchecked	Unchecked	Unchecked	Unchecked	Unchecked		Unchecked	Unchecked	Unchecked	Unchecked				Unchecked	Unchecked	Unchecked	Unchecked					Checked	Unchecked	Unchecked	Unchecked	Unchecked	Unchecked		18 - 40 years	Unchecked	Checked	Checked	Unchecked		HIV case manager		Hospital or clinic		Unchecked	Unchecked	Checked	Unchecked
134	Patients	Female	36-60	Married	Primary Education	18 - 40 years	Checked	Unchecked	Unchecked	Unchecked	Unchecked	Unchecked		Unchecked	Unchecked	Checked	Unchecked		Hospital or clinic		Unchecked	Unchecked	Checked	Unchecked		Morning (6am-12pm)	Depending on the cost	200 - 500 Naira	Unchecked	Unchecked	Unchecked	Unchecked	Unchecked	Unchecked			Unchecked	Unchecked	Unchecked	Unchecked						Unchecked	Unchecked	Unchecked	Unchecked
135	Patients	Male	36-60	Married	Primary Education	18 - 40 years	Checked	Checked	Checked	Checked	Checked	Unchecked		Checked	Unchecked	Checked	Unchecked		Police station		Unchecked	Checked	Unchecked	Unchecked		Evening (4pm-10pm)	No		Unchecked	Unchecked	Unchecked	Unchecked	Unchecked	Unchecked			Unchecked	Unchecked	Unchecked	Unchecked						Unchecked	Unchecked	Unchecked	Unchecked
136	Healthcare Workers	Male	18-35	Single	Post-Secondary Education		Unchecked	Unchecked	Unchecked	Unchecked	Unchecked	Unchecked		Unchecked	Unchecked	Unchecked	Unchecked				Unchecked	Unchecked	Unchecked	Unchecked					Checked	Unchecked	Unchecked	Unchecked	Unchecked	Unchecked		18 - 40 years	Unchecked	Unchecked	Checked	Unchecked		Pharmacist or other pharmacy staff		Hospital or clinic		Unchecked	Unchecked	Checked	Unchecked
137	Healthcare Workers	Male	18-35	Married	Post-Secondary Education		Unchecked	Unchecked	Unchecked	Unchecked	Unchecked	Unchecked		Unchecked	Unchecked	Unchecked	Unchecked				Unchecked	Unchecked	Unchecked	Unchecked					Checked	Unchecked	Unchecked	Unchecked	Checked	Unchecked		18 - 40 years	Unchecked	Checked	Unchecked	Unchecked		Monitoring and evaluation (M&E staff)		Hospital or clinic		Checked	Checked	Unchecked	Unchecked
138	Healthcare Workers	Male	36-60	Single	Post-Secondary Education		Unchecked	Unchecked	Unchecked	Unchecked	Unchecked	Unchecked		Unchecked	Unchecked	Unchecked	Unchecked				Unchecked	Unchecked	Unchecked	Unchecked					Checked	Unchecked	Unchecked	Unchecked	Unchecked	Unchecked		18 - 40 years	Unchecked	Unchecked	Checked	Unchecked		Pharmacist or other pharmacy staff		Community pharmacy		Unchecked	Unchecked	Checked	Unchecked
139	Healthcare Workers	Female	18-35	Single	Post-Secondary Education		Unchecked	Unchecked	Unchecked	Unchecked	Unchecked	Unchecked		Unchecked	Unchecked	Unchecked	Unchecked				Unchecked	Unchecked	Unchecked	Unchecked					Checked	Unchecked	Unchecked	Unchecked	Unchecked	Unchecked		18 - 40 years	Unchecked	Unchecked	Checked	Unchecked		Pharmacist or other pharmacy staff		Hospital or clinic		Unchecked	Unchecked	Checked	Unchecked
140	Healthcare Workers	Male	18-35	Single	Post-Secondary Education		Unchecked	Unchecked	Unchecked	Unchecked	Unchecked	Unchecked		Unchecked	Unchecked	Unchecked	Unchecked				Unchecked	Unchecked	Unchecked	Unchecked					Checked	Unchecked	Unchecked	Unchecked	Unchecked	Unchecked		18 - 40 years	Unchecked	Checked	Unchecked	Unchecked		Pharmacist or other pharmacy staff		Hospital or clinic		Unchecked	Unchecked	Checked	Unchecked
141	Healthcare Workers	Male	18-35	Single	Post-Secondary Education		Unchecked	Unchecked	Unchecked	Unchecked	Unchecked	Unchecked		Unchecked	Unchecked	Unchecked	Unchecked				Unchecked	Unchecked	Unchecked	Unchecked					Checked	Unchecked	Unchecked	Unchecked	Checked	Unchecked		18 - 40 years	Unchecked	Checked	Checked	Unchecked		Pharmacist or other pharmacy staff		Hospital or clinic		Unchecked	Checked	Unchecked	Unchecked
142	Healthcare Workers	Male	18-35	Married	Post-Secondary Education		Unchecked	Unchecked	Unchecked	Unchecked	Unchecked	Unchecked		Unchecked	Unchecked	Unchecked	Unchecked				Unchecked	Unchecked	Unchecked	Unchecked					Checked	Unchecked	Unchecked	Unchecked	Unchecked	Unchecked		18 - 40 years	Unchecked	Checked	Checked	Unchecked		Pharmacist or other pharmacy staff		Hospital or clinic		Unchecked	Unchecked	Checked	Unchecked
143	Healthcare Workers	Female	18-35	Single	Secondary Education		Unchecked	Unchecked	Unchecked	Unchecked	Unchecked	Unchecked		Unchecked	Unchecked	Unchecked	Unchecked				Unchecked	Unchecked	Unchecked	Unchecked					Checked	Unchecked	Unchecked	Unchecked	Unchecked	Unchecked		18 - 40 years	Unchecked	Unchecked	Checked	Unchecked		Pharmacist or other pharmacy staff		Hospital or clinic		Unchecked	Checked	Checked	Unchecked
144	Healthcare Workers	Female	18-35	Single	Post-Secondary Education		Unchecked	Unchecked	Unchecked	Unchecked	Unchecked	Unchecked		Unchecked	Unchecked	Unchecked	Unchecked				Unchecked	Unchecked	Unchecked	Unchecked					Checked	Unchecked	Unchecked	Unchecked	Unchecked	Unchecked		18 - 40 years	Unchecked	Checked	Checked	Unchecked		Pharmacist or other pharmacy staff		Hospital or clinic		Unchecked	Checked	Checked	Unchecked
145	Healthcare Workers	Female	18-35	Single	Secondary Education		Unchecked	Unchecked	Unchecked	Unchecked	Unchecked	Unchecked		Unchecked	Unchecked	Unchecked	Unchecked				Unchecked	Unchecked	Unchecked	Unchecked					Checked	Unchecked	Unchecked	Unchecked	Unchecked	Unchecked		18 - 40 years	Unchecked	Unchecked	Checked	Unchecked		Pharmacist or other pharmacy staff		Hospital or clinic		Unchecked	Checked	Checked	Unchecked
146	Healthcare Workers	Female	18-35	Single	Primary Education		Unchecked	Unchecked	Unchecked	Unchecked	Unchecked	Unchecked		Unchecked	Unchecked	Unchecked	Unchecked				Unchecked	Unchecked	Unchecked	Unchecked					Checked	Unchecked	Unchecked	Unchecked	Unchecked	Unchecked		18 - 40 years	Unchecked	Checked	Checked	Unchecked		Pharmacist or other pharmacy staff		Hospital or clinic		Unchecked	Checked	Checked	Unchecked
147	Healthcare Workers	Female	18-35	Single	Post-Secondary Education		Unchecked	Unchecked	Unchecked	Unchecked	Unchecked	Unchecked		Unchecked	Unchecked	Unchecked	Unchecked				Unchecked	Unchecked	Unchecked	Unchecked					Checked	Unchecked	Unchecked	Unchecked	Unchecked	Unchecked		18 - 40 years	Unchecked	Checked	Unchecked	Unchecked		Pharmacist or other pharmacy staff		Hospital or clinic		Unchecked	Checked	Checked	Unchecked
148	Healthcare Workers	Female	18-35	Single	Post-Secondary Education		Unchecked	Unchecked	Unchecked	Unchecked	Unchecked	Unchecked		Unchecked	Unchecked	Unchecked	Unchecked				Unchecked	Unchecked	Unchecked	Unchecked					Unchecked	Unchecked	Unchecked	Unchecked	Unchecked	Unchecked		18 - 40 years	Unchecked	Checked	Checked	Unchecked		Pharmacist or other pharmacy staff		Hospital or clinic		Unchecked	Unchecked	Checked	Unchecked
149	Healthcare Workers	Male	18-35	Married	Secondary Education		Unchecked	Unchecked	Unchecked	Unchecked	Unchecked	Unchecked		Unchecked	Unchecked	Unchecked	Unchecked				Unchecked	Unchecked	Unchecked	Unchecked					Checked	Unchecked	Unchecked	Unchecked	Unchecked	Unchecked		18 - 40 years	Unchecked	Unchecked	Checked	Unchecked		Specific staff employed for this sole purpose		Hospital or clinic		Unchecked	Checked	Checked	Unchecked
150	Healthcare Workers	Female	18-35	Single	Secondary Education		Unchecked	Unchecked	Unchecked	Unchecked	Unchecked	Unchecked		Unchecked	Unchecked	Unchecked	Unchecked				Unchecked	Unchecked	Unchecked	Unchecked					Checked	Unchecked	Unchecked	Unchecked	Unchecked	Unchecked		18 - 40 years	Unchecked	Unchecked	Checked	Unchecked		HIV case manager		Hospital or clinic		Unchecked	Checked	Checked	Unchecked
151	Healthcare Workers	Female	36-60	Married	Post-Secondary Education		Unchecked	Unchecked	Unchecked	Unchecked	Unchecked	Unchecked		Unchecked	Unchecked	Unchecked	Unchecked				Unchecked	Unchecked	Unchecked	Unchecked					Checked	Unchecked	Unchecked	Unchecked	Unchecked	Unchecked		18 - 40 years	Unchecked	Unchecked	Checked	Unchecked		Pharmacist or other pharmacy staff		Community pharmacy		Unchecked	Unchecked	Checked	Unchecked
152	Healthcare Workers	Female	36-60	Married	Post-Secondary Education		Unchecked	Unchecked	Unchecked	Unchecked	Unchecked	Unchecked		Unchecked	Unchecked	Unchecked	Unchecked				Unchecked	Unchecked	Unchecked	Unchecked					Checked	Unchecked	Unchecked	Unchecked	Unchecked	Unchecked		18 - 40 years	Unchecked	Unchecked	Checked	Unchecked		Pharmacist or other pharmacy staff		Community pharmacy		Unchecked	Unchecked	Checked	Unchecked
153	Healthcare Workers	Male	18-35	Single	Post-Secondary Education		Unchecked	Unchecked	Unchecked	Unchecked	Unchecked	Unchecked		Unchecked	Unchecked	Unchecked	Unchecked				Unchecked	Unchecked	Unchecked	Unchecked					Checked	Unchecked	Unchecked	Unchecked	Unchecked	Unchecked		18 - 40 years	Unchecked	Unchecked	Checked	Unchecked		Pharmacist or other pharmacy staff		Hospital or clinic		Unchecked	Unchecked	Checked	Unchecked
154	Healthcare Workers	Male	18-35	Single	Post-Secondary Education		Unchecked	Unchecked	Unchecked	Unchecked	Unchecked	Unchecked		Unchecked	Unchecked	Unchecked	Unchecked				Unchecked	Unchecked	Unchecked	Unchecked					Checked	Unchecked	Unchecked	Unchecked	Unchecked	Unchecked		18 - 40 years	Unchecked	Unchecked	Checked	Unchecked		Pharmacist or other pharmacy staff		Community pharmacy		Unchecked	Unchecked	Checked	Unchecked
155	Healthcare Workers	Male	18-35	Married	Secondary Education		Unchecked	Unchecked	Unchecked	Unchecked	Unchecked	Unchecked		Unchecked	Unchecked	Unchecked	Unchecked				Unchecked	Unchecked	Unchecked	Unchecked					Checked	Unchecked	Unchecked	Checked	Checked	Unchecked		18 - 40 years	Unchecked	Unchecked	Checked	Unchecked		Pharmacist or other pharmacy staff		Hospital or clinic		Unchecked	Checked	Checked	Unchecked
156	Healthcare Workers	Female	36-60	Married	Post-Secondary Education		Unchecked	Unchecked	Unchecked	Unchecked	Unchecked	Unchecked		Unchecked	Unchecked	Unchecked	Unchecked				Unchecked	Unchecked	Unchecked	Unchecked					Checked	Unchecked	Unchecked	Unchecked	Unchecked	Unchecked		18 - 40 years	Checked	Unchecked	Unchecked	Unchecked		Pharmacist or other pharmacy staff		Hospital or clinic		Unchecked	Unchecked	Checked	Unchecked
157	Healthcare Workers	Female	18-35	Single	Post-Secondary Education		Unchecked	Unchecked	Unchecked	Unchecked	Unchecked	Unchecked		Unchecked	Unchecked	Unchecked	Unchecked				Unchecked	Unchecked	Unchecked	Unchecked					Unchecked	Unchecked	Unchecked	Checked	Unchecked	Unchecked		41- 60 years	Unchecked	Unchecked	Checked	Unchecked		Pharmacist or other pharmacy staff		Community pharmacy		Unchecked	Checked	Checked	Unchecked
158	Healthcare Workers	Male	18-35	Single	Post-Secondary Education		Unchecked	Unchecked	Unchecked	Unchecked	Unchecked	Unchecked		Unchecked	Unchecked	Unchecked	Unchecked				Unchecked	Unchecked	Unchecked	Unchecked					Checked	Unchecked	Unchecked	Unchecked	Unchecked	Unchecked		18 - 40 years	Unchecked	Unchecked	Checked	Unchecked		Pharmacist or other pharmacy staff		Hospital or clinic		Unchecked	Checked	Checked	Unchecked
159	Healthcare Workers	Female	36-60	Married	Post-Secondary Education		Unchecked	Unchecked	Unchecked	Unchecked	Unchecked	Unchecked		Unchecked	Unchecked	Unchecked	Unchecked				Unchecked	Unchecked	Unchecked	Unchecked					Checked	Unchecked	Checked	Checked	Checked	Unchecked		18 - 40 years	Checked	Unchecked	Checked	Unchecked		Pharmacist or other pharmacy staff		Community pharmacy		Unchecked	Unchecked	Checked	Unchecked
160	Healthcare Workers	Male	36-60	Married	Post-Secondary Education		Unchecked	Unchecked	Unchecked	Unchecked	Unchecked	Unchecked		Unchecked	Unchecked	Unchecked	Unchecked				Unchecked	Unchecked	Unchecked	Unchecked					Checked	Unchecked	Unchecked	Unchecked	Unchecked	Unchecked		18 - 40 years	Checked	Checked	Checked	Unchecked		Pharmacist or other pharmacy staff		Community pharmacy		Checked	Checked	Checked	Unchecked
161	Healthcare Workers	Female	36-60	Single	Post-Secondary Education		Unchecked	Unchecked	Unchecked	Unchecked	Unchecked	Unchecked		Unchecked	Unchecked	Unchecked	Unchecked				Unchecked	Unchecked	Unchecked	Unchecked					Checked	Unchecked	Unchecked	Unchecked	Unchecked	Unchecked		Above 60 years	Unchecked	Unchecked	Checked	Unchecked		Pharmacist or other pharmacy staff		Community pharmacy		Unchecked	Checked	Unchecked	Unchecked
162	Healthcare Workers	Female	18-35	Single	Post-Secondary Education		Unchecked	Unchecked	Unchecked	Unchecked	Unchecked	Unchecked		Unchecked	Unchecked	Unchecked	Unchecked				Unchecked	Unchecked	Unchecked	Unchecked					Unchecked	Unchecked	Unchecked	Checked	Unchecked	Unchecked		Above 60 years	Unchecked	Unchecked	Checked	Unchecked		Specific staff employed for this sole purpose		Hospital or clinic		Unchecked	Checked	Checked	Unchecked
163	Healthcare Workers	Male	18-35	Single	Post-Secondary Education		Unchecked	Unchecked	Unchecked	Unchecked	Unchecked	Unchecked		Unchecked	Unchecked	Unchecked	Unchecked				Unchecked	Unchecked	Unchecked	Unchecked					Checked	Unchecked	Unchecked	Unchecked	Unchecked	Unchecked		18 - 40 years	Unchecked	Unchecked	Checked	Unchecked		Monitoring and evaluation (M&E staff)		Hospital or clinic		Unchecked	Checked	Checked	Unchecked
164	Healthcare Workers	Female	18-35	Married	Post-Secondary Education		Unchecked	Unchecked	Unchecked	Unchecked	Unchecked	Unchecked		Unchecked	Unchecked	Unchecked	Unchecked				Unchecked	Unchecked	Unchecked	Unchecked					Checked	Unchecked	Unchecked	Unchecked	Unchecked	Unchecked		18 - 40 years	Checked	Unchecked	Unchecked	Unchecked		HIV case manager		Hospital or clinic		Unchecked	Unchecked	Checked	Unchecked
165	Healthcare Workers	Male	36-60	Married	Post-Secondary Education		Unchecked	Unchecked	Unchecked	Unchecked	Unchecked	Unchecked		Unchecked	Unchecked	Unchecked	Unchecked				Unchecked	Unchecked	Unchecked	Unchecked					Checked	Unchecked	Unchecked	Unchecked	Unchecked	Unchecked		18 - 40 years	Unchecked	Unchecked	Checked	Unchecked		Pharmacist or other pharmacy staff		Hospital or clinic		Unchecked	Unchecked	Checked	Unchecked
166	Healthcare Workers	Female	36-60	Single	Post-Secondary Education		Unchecked	Unchecked	Unchecked	Unchecked	Unchecked	Unchecked		Unchecked	Unchecked	Unchecked	Unchecked				Unchecked	Unchecked	Unchecked	Unchecked					Checked	Unchecked	Unchecked	Unchecked	Unchecked	Unchecked		18 - 40 years	Unchecked	Checked	Unchecked	Unchecked		Pharmacist or other pharmacy staff		Hospital or clinic		Unchecked	Unchecked	Checked	Unchecked
167	Healthcare Workers	Male	36-60	Married	Post-Secondary Education		Unchecked	Unchecked	Unchecked	Unchecked	Unchecked	Unchecked		Unchecked	Unchecked	Unchecked	Unchecked				Unchecked	Unchecked	Unchecked	Unchecked					Checked	Unchecked	Unchecked	Unchecked	Unchecked	Unchecked		18 - 40 years	Unchecked	Unchecked	Checked	Unchecked		Pharmacist or other pharmacy staff		Community pharmacy		Unchecked	Unchecked	Checked	Unchecked
168	Healthcare Workers	Male	Above 60	Married	Post-Secondary Education		Unchecked	Unchecked	Unchecked	Unchecked	Unchecked	Unchecked		Unchecked	Unchecked	Unchecked	Unchecked				Unchecked	Unchecked	Unchecked	Unchecked					Checked	Unchecked	Unchecked	Unchecked	Unchecked	Unchecked		18 - 40 years	Unchecked	Unchecked	Checked	Unchecked		HIV case manager		Hospital or clinic		Unchecked	Unchecked	Checked	Unchecked
169	Healthcare Workers	Female	36-60	Married	Post-Secondary Education		Unchecked	Unchecked	Unchecked	Unchecked	Unchecked	Unchecked		Unchecked	Unchecked	Unchecked	Unchecked				Unchecked	Unchecked	Unchecked	Unchecked					Checked	Unchecked	Checked	Checked	Checked	Unchecked		41- 60 years	Unchecked	Checked	Checked	Unchecked		HIV case manager		Hospital or clinic		Unchecked	Checked	Checked	Unchecked
170	Healthcare Workers	Female	36-60	Married	Post-Secondary Education		Unchecked	Unchecked	Unchecked	Unchecked	Unchecked	Unchecked		Unchecked	Unchecked	Unchecked	Unchecked				Unchecked	Unchecked	Unchecked	Unchecked					Unchecked	Unchecked	Checked	Checked	Unchecked	Unchecked		41- 60 years	Checked	Checked	Checked	Unchecked		HIV case manager		Community pharmacy		Unchecked	Checked	Checked	Unchecked
171	Healthcare Workers	Female	36-60	Married	Post-Secondary Education		Unchecked	Unchecked	Unchecked	Unchecked	Unchecked	Unchecked		Unchecked	Unchecked	Unchecked	Unchecked				Unchecked	Unchecked	Unchecked	Unchecked					Checked	Unchecked	Unchecked	Unchecked	Checked	Unchecked		41- 60 years	Unchecked	Checked	Checked	Unchecked		HIV case manager		Community pharmacy		Unchecked	Unchecked	Checked	Unchecked
172	Patients	Male	36-60	Married	No formal Education	18 - 40 years	Checked	Unchecked	Unchecked	Unchecked	Checked	Unchecked		Unchecked	Checked	Checked	Unchecked		Community pharmacy		Unchecked	Unchecked	Checked	Unchecked		Morning (6am-12pm)	Depending on the cost	200 - 500 Naira	Unchecked	Unchecked	Unchecked	Unchecked	Unchecked	Unchecked			Unchecked	Unchecked	Unchecked	Unchecked						Unchecked	Unchecked	Unchecked	Unchecked
173	Healthcare Workers	Male	36-60	Married	Post-Secondary Education		Unchecked	Unchecked	Unchecked	Unchecked	Unchecked	Unchecked		Unchecked	Unchecked	Unchecked	Unchecked				Unchecked	Unchecked	Unchecked	Unchecked					Checked	Unchecked	Unchecked	Unchecked	Unchecked	Unchecked		18 - 40 years	Unchecked	Unchecked	Checked	Unchecked		Pharmacist or other pharmacy staff		Hospital or clinic		Unchecked	Checked	Unchecked	Unchecked
174	Healthcare Workers	Male	36-60	Married	Post-Secondary Education		Unchecked	Unchecked	Unchecked	Unchecked	Unchecked	Unchecked		Unchecked	Unchecked	Unchecked	Unchecked				Unchecked	Unchecked	Unchecked	Unchecked					Checked	Unchecked	Unchecked	Unchecked	Unchecked	Unchecked		18 - 40 years	Unchecked	Unchecked	Checked	Unchecked		Pharmacist or other pharmacy staff		Hospital or clinic		Unchecked	Checked	Checked	Unchecked
175	Patients	Female	18-35	Married	Post-Secondary Education	41- 60 years	Checked	Unchecked	Unchecked	Unchecked	Unchecked	Unchecked		Checked	Unchecked	Unchecked	Unchecked		Community pharmacy		Unchecked	Checked	Unchecked	Unchecked		Evening (4pm-10pm)	Depending on the cost	200 - 500 Naira	Unchecked	Unchecked	Unchecked	Unchecked	Unchecked	Unchecked			Unchecked	Unchecked	Unchecked	Unchecked						Unchecked	Unchecked	Unchecked	Unchecked
176	Patients	Female	18-35	Married	Post-Secondary Education	41- 60 years	Unchecked	Unchecked	Unchecked	Unchecked	Unchecked	Unchecked		Unchecked	Unchecked	Unchecked	Unchecked		Community pharmacy		Unchecked	Unchecked	Unchecked	Unchecked		Evening (4pm-10pm)	Depending on the cost	200 - 500 Naira	Unchecked	Unchecked	Unchecked	Unchecked	Unchecked	Unchecked			Unchecked	Unchecked	Unchecked	Unchecked						Unchecked	Unchecked	Unchecked	Unchecked
177	Patients	Male	18-35	Single	Post-Secondary Education	18 - 40 years	Checked	Unchecked	Unchecked	Unchecked	Checked	Unchecked		Unchecked	Unchecked	Checked	Unchecked		Hospital or clinic		Unchecked	Unchecked	Checked	Unchecked		24 hour access	Depending on the cost	100 - 200 Naira	Unchecked	Unchecked	Unchecked	Unchecked	Unchecked	Unchecked			Unchecked	Unchecked	Unchecked	Unchecked						Unchecked	Unchecked	Unchecked	Unchecked
178	Patients	Female	18-35	Single	Secondary Education	18 - 40 years	Checked	Unchecked	Unchecked	Unchecked	Unchecked	Unchecked		Unchecked	Unchecked	Checked	Unchecked		Hospital or clinic		Unchecked	Checked	Unchecked	Unchecked		24 hour access	Depending on the cost	200 - 500 Naira	Unchecked	Unchecked	Unchecked	Unchecked	Unchecked	Unchecked			Unchecked	Unchecked	Unchecked	Unchecked						Unchecked	Unchecked	Unchecked	Unchecked
179	Healthcare Workers	Male	36-60	Married	Post-Secondary Education		Unchecked	Unchecked	Unchecked	Unchecked	Unchecked	Unchecked		Unchecked	Unchecked	Unchecked	Unchecked				Unchecked	Unchecked	Unchecked	Unchecked					Checked	Unchecked	Unchecked	Unchecked	Checked	Unchecked		18 - 40 years	Checked	Unchecked	Checked	Unchecked		Specific staff employed for this sole purpose		Hospital or clinic		Unchecked	Checked	Checked	Unchecked
180	Healthcare Workers	Female	18-35	Married	Post-Secondary Education		Unchecked	Unchecked	Unchecked	Unchecked	Unchecked	Unchecked		Unchecked	Unchecked	Unchecked	Unchecked				Unchecked	Unchecked	Unchecked	Unchecked					Checked	Unchecked	Unchecked	Unchecked	Checked	Unchecked		41- 60 years	Checked	Checked	Checked	Unchecked		Pharmacist or other pharmacy staff		Community pharmacy		Unchecked	Unchecked	Checked	Unchecked
181	Healthcare Workers	Female	18-35	Married	Post-Secondary Education		Unchecked	Unchecked	Unchecked	Unchecked	Unchecked	Unchecked		Unchecked	Unchecked	Unchecked	Unchecked				Unchecked	Unchecked	Unchecked	Unchecked					Checked	Unchecked	Checked	Unchecked	Checked	Unchecked		18 - 40 years	Unchecked	Unchecked	Checked	Unchecked		HIV case manager		Hospital or clinic		Unchecked	Checked	Checked	Unchecked
182	Healthcare Workers	Male	18-35	Single	Secondary Education		Unchecked	Unchecked	Unchecked	Unchecked	Unchecked	Unchecked		Unchecked	Unchecked	Unchecked	Unchecked				Unchecked	Unchecked	Unchecked	Unchecked					Checked	Unchecked	Unchecked	Unchecked	Checked	Unchecked		18 - 40 years	Unchecked	Checked	Unchecked	Unchecked		Pharmacist or other pharmacy staff		Hospital or clinic		Unchecked	Unchecked	Checked	Unchecked
183	Healthcare Workers	Male	18-35	Single	Post-Secondary Education		Unchecked	Unchecked	Unchecked	Unchecked	Unchecked	Unchecked		Unchecked	Unchecked	Unchecked	Unchecked				Unchecked	Unchecked	Unchecked	Unchecked					Checked	Unchecked	Unchecked	Unchecked	Unchecked	Unchecked		18 - 40 years	Unchecked	Unchecked	Checked	Unchecked		Pharmacist or other pharmacy staff		Hospital or clinic		Unchecked	Unchecked	Checked	Unchecked
184	Healthcare Workers	Female	18-35	Married	Post-Secondary Education		Unchecked	Unchecked	Unchecked	Unchecked	Unchecked	Unchecked		Unchecked	Unchecked	Unchecked	Unchecked				Unchecked	Unchecked	Unchecked	Unchecked					Checked	Checked	Checked	Checked	Checked	Unchecked		18 - 40 years	Unchecked	Unchecked	Checked	Unchecked		Pharmacist or other pharmacy staff		Hospital or clinic		Unchecked	Checked	Checked	Unchecked
185	Healthcare Workers	Male	18-35	Single	Post-Secondary Education		Unchecked	Unchecked	Unchecked	Unchecked	Unchecked	Unchecked		Unchecked	Unchecked	Unchecked	Unchecked				Unchecked	Unchecked	Unchecked	Unchecked					Checked	Unchecked	Checked	Checked	Checked	Unchecked		18 - 40 years	Checked	Checked	Checked	Unchecked		Pharmacist or other pharmacy staff		Community pharmacy		Unchecked	Checked	Checked	Unchecked
186	Healthcare Workers	Female	36-60	Married	Post-Secondary Education		Unchecked	Unchecked	Unchecked	Unchecked	Unchecked	Unchecked		Unchecked	Unchecked	Unchecked	Unchecked				Unchecked	Unchecked	Unchecked	Unchecked					Checked	Unchecked	Unchecked	Unchecked	Unchecked	Unchecked		18 - 40 years	Unchecked	Unchecked	Checked	Unchecked		HIV case manager		Community pharmacy		Unchecked	Checked	Unchecked	Checked
187	Healthcare Workers	Female	18-35	Married	Post-Secondary Education		Unchecked	Unchecked	Unchecked	Unchecked	Unchecked	Unchecked		Unchecked	Unchecked	Unchecked	Unchecked				Unchecked	Unchecked	Unchecked	Unchecked					Checked	Checked	Checked	Unchecked	Unchecked	Unchecked		41- 60 years	Checked	Unchecked	Checked	Unchecked		Specific staff employed for this sole purpose		Community pharmacy		Unchecked	Checked	Checked	Unchecked
188	Healthcare Workers	Male	18-35	Single	Post-Secondary Education		Unchecked	Unchecked	Unchecked	Unchecked	Unchecked	Unchecked		Unchecked	Unchecked	Unchecked	Unchecked				Unchecked	Unchecked	Unchecked	Unchecked					Checked	Unchecked	Unchecked	Unchecked	Unchecked	Unchecked		18 - 40 years	Unchecked	Unchecked	Checked	Unchecked		Pharmacist or other pharmacy staff		Hospital or clinic		Unchecked	Checked	Checked	Checked
189	Patients	Female	18-35	Single	Post-Secondary Education	18 - 40 years	Checked	Unchecked	Unchecked	Unchecked	Unchecked	Unchecked		Unchecked	Unchecked	Checked	Unchecked		Hospital or clinic		Unchecked	Checked	Unchecked	Unchecked		Morning (6am-12pm)	Yes	100 - 200 Naira	Unchecked	Unchecked	Unchecked	Unchecked	Unchecked	Unchecked			Unchecked	Unchecked	Unchecked	Unchecked						Unchecked	Unchecked	Unchecked	Unchecked
190	Healthcare Workers	Female	18-35	Married	Secondary Education		Unchecked	Unchecked	Unchecked	Unchecked	Unchecked	Unchecked		Unchecked	Unchecked	Unchecked	Unchecked				Unchecked	Unchecked	Unchecked	Unchecked					Checked	Unchecked	Unchecked	Unchecked	Unchecked	Unchecked		18 - 40 years	Unchecked	Unchecked	Checked	Unchecked		Pharmacist or other pharmacy staff		Community pharmacy		Unchecked	Unchecked	Checked	Unchecked
191	Healthcare Workers	Male	36-60	Single	Post-Secondary Education		Unchecked	Unchecked	Unchecked	Unchecked	Unchecked	Unchecked		Unchecked	Unchecked	Unchecked	Unchecked				Unchecked	Unchecked	Unchecked	Unchecked					Checked	Unchecked	Unchecked	Unchecked	Unchecked	Unchecked		18 - 40 years	Checked	Unchecked	Unchecked	Unchecked		Pharmacist or other pharmacy staff		Hospital or clinic		Unchecked	Checked	Unchecked	Unchecked
192	Healthcare Workers	Female	18-35	Married	Post-Secondary Education		Unchecked	Unchecked	Unchecked	Unchecked	Unchecked	Unchecked		Unchecked	Unchecked	Unchecked	Unchecked				Unchecked	Unchecked	Unchecked	Unchecked					Checked	Unchecked	Unchecked	Unchecked	Unchecked	Unchecked		18 - 40 years	Checked	Unchecked	Unchecked	Unchecked		Pharmacist or other pharmacy staff		Religious institution		Unchecked	Unchecked	Checked	Unchecked
193	Healthcare Workers	Female	18-35	Married	Post-Secondary Education		Unchecked	Unchecked	Unchecked	Unchecked	Unchecked	Unchecked		Unchecked	Unchecked	Unchecked	Unchecked				Unchecked	Unchecked	Unchecked	Unchecked					Checked	Unchecked	Unchecked	Unchecked	Unchecked	Unchecked		18 - 40 years	Checked	Checked	Checked	Unchecked		Pharmacist or other pharmacy staff		Community pharmacy		Unchecked	Checked	Checked	Unchecked
194	Healthcare Workers	Female	36-60	Married	Post-Secondary Education		Unchecked	Unchecked	Unchecked	Unchecked	Unchecked	Unchecked		Unchecked	Unchecked	Unchecked	Unchecked				Unchecked	Unchecked	Unchecked	Unchecked					Checked	Unchecked	Unchecked	Unchecked	Unchecked	Unchecked		18 - 40 years	Unchecked	Unchecked	Checked	Unchecked		HIV case manager		Community pharmacy		Unchecked	Checked	Unchecked	Unchecked
195	Healthcare Workers	Male	36-60	Married	Secondary Education		Unchecked	Unchecked	Unchecked	Unchecked	Unchecked	Unchecked		Unchecked	Unchecked	Unchecked	Unchecked				Unchecked	Unchecked	Unchecked	Unchecked					Checked	Unchecked	Checked	Unchecked	Checked	Unchecked		18 - 40 years	Checked	Unchecked	Checked	Unchecked		HIV case manager		Hospital or clinic		Unchecked	Checked	Checked	Unchecked
196	Patients	Female	18-35	Married	Primary Education	18 - 40 years	Checked	Unchecked	Unchecked	Unchecked	Unchecked	Unchecked		Unchecked	Unchecked	Checked	Unchecked		Hospital or clinic		Unchecked	Unchecked	Checked	Unchecked		Morning (6am-12pm)	No		Unchecked	Unchecked	Unchecked	Unchecked	Unchecked	Unchecked			Unchecked	Unchecked	Unchecked	Unchecked						Unchecked	Unchecked	Unchecked	Unchecked
197	Patients	Female	36-60	Separated	Secondary Education	I don't know	Checked	Unchecked	Unchecked	Unchecked	Unchecked	Unchecked		Unchecked	Unchecked	Checked	Unchecked		Community pharmacy		Unchecked	Unchecked	Checked	Unchecked		Morning (6am-12pm)	No		Unchecked	Unchecked	Unchecked	Unchecked	Unchecked	Unchecked			Unchecked	Unchecked	Unchecked	Unchecked						Unchecked	Unchecked	Unchecked	Unchecked
198	Patients	Female	18-35	Married	Primary Education	18 - 40 years	Checked	Checked	Checked	Checked	Checked	Unchecked		Unchecked	Unchecked	Checked	Unchecked		Community pharmacy		Unchecked	Checked	Checked	Unchecked		24 hour access	Depending on the cost	200 - 500 Naira	Unchecked	Unchecked	Unchecked	Unchecked	Unchecked	Unchecked			Unchecked	Unchecked	Unchecked	Unchecked						Unchecked	Unchecked	Unchecked	Unchecked
199	Patients	Female	36-60	Separated	Secondary Education	18 - 40 years	Checked	Unchecked	Unchecked	Unchecked	Unchecked	Unchecked		Unchecked	Unchecked	Checked	Unchecked		Hospital or clinic		Unchecked	Checked	Unchecked	Unchecked		24 hour access	Depending on the cost	200 - 500 Naira	Unchecked	Unchecked	Unchecked	Unchecked	Unchecked	Unchecked			Unchecked	Unchecked	Unchecked	Unchecked						Unchecked	Unchecked	Unchecked	Unchecked
200	Patients	Male	36-60	Married	Primary Education	18 - 40 years	Checked	Checked	Checked	Checked	Checked	Unchecked		Unchecked	Unchecked	Checked	Unchecked		Hospital or clinic		Unchecked	Unchecked	Checked	Unchecked		Morning (6am-12pm)	Yes	200 - 500 Naira	Unchecked	Unchecked	Unchecked	Unchecked	Unchecked	Unchecked			Unchecked	Unchecked	Unchecked	Unchecked						Unchecked	Unchecked	Unchecked	Unchecked
201	Patients	Male	18-35	Single	Secondary Education	18 - 40 years	Checked	Unchecked	Unchecked	Unchecked	Unchecked	Unchecked		Unchecked	Unchecked	Checked	Unchecked		Hospital or clinic		Unchecked	Checked	Checked	Unchecked		24 hour access	No		Unchecked	Unchecked	Unchecked	Unchecked	Unchecked	Unchecked			Unchecked	Unchecked	Unchecked	Unchecked						Unchecked	Unchecked	Unchecked	Unchecked
202	Healthcare Workers	Female	18-35	Single	Post-Secondary Education		Unchecked	Unchecked	Unchecked	Unchecked	Unchecked	Unchecked		Unchecked	Unchecked	Unchecked	Unchecked				Unchecked	Unchecked	Unchecked	Unchecked					Checked	Unchecked	Unchecked	Unchecked	Checked	Unchecked		18 - 40 years	Unchecked	Checked	Checked	Unchecked		Pharmacist or other pharmacy staff		Hospital or clinic		Unchecked	Checked	Checked	Unchecked
203	Healthcare Workers	Male	36-60	Married	Post-Secondary Education		Unchecked	Unchecked	Unchecked	Unchecked	Unchecked	Unchecked		Unchecked	Unchecked	Unchecked	Unchecked				Unchecked	Unchecked	Unchecked	Unchecked					Checked	Unchecked	Unchecked	Unchecked	Checked	Unchecked		18 - 40 years	Unchecked	Checked	Checked	Unchecked		Pharmacist or other pharmacy staff		Hospital or clinic		Unchecked	Checked	Checked	Unchecked
204	Healthcare Workers	Female	18-35	Single	Post-Secondary Education		Unchecked	Unchecked	Unchecked	Unchecked	Unchecked	Unchecked		Unchecked	Unchecked	Unchecked	Unchecked				Unchecked	Unchecked	Unchecked	Unchecked					Checked	Unchecked	Unchecked	Unchecked	Checked	Unchecked		18 - 40 years	Unchecked	Checked	Checked	Unchecked		Pharmacist or other pharmacy staff		Hospital or clinic		Unchecked	Checked	Checked	Unchecked
205	Patients	Male	18-35	Single	Secondary Education	18 - 40 years	Checked	Unchecked	Unchecked	Unchecked	Unchecked	Unchecked		Unchecked	Checked	Checked	Checked	Home Visit	Hospital or clinic		Unchecked	Checked	Checked	Unchecked		24 hour access	Depending on the cost	100 - 200 Naira	Unchecked	Unchecked	Unchecked	Unchecked	Unchecked	Unchecked			Unchecked	Unchecked	Unchecked	Unchecked						Unchecked	Unchecked	Unchecked	Unchecked
206	Patients	Female	36-60	Married	No formal Education	18 - 40 years	Checked	Unchecked	Unchecked	Unchecked	Unchecked	Unchecked		Unchecked	Unchecked	Checked	Unchecked		Community pharmacy		Unchecked	Unchecked	Checked	Unchecked		24 hour access	No		Unchecked	Unchecked	Unchecked	Unchecked	Unchecked	Unchecked			Unchecked	Unchecked	Unchecked	Unchecked						Unchecked	Unchecked	Unchecked	Unchecked
207	Patients	Female	18-35	Single	Secondary Education	18 - 40 years	Checked	Checked	Checked	Unchecked	Checked	Unchecked		Unchecked	Unchecked	Checked	Unchecked		Community pharmacy		Unchecked	Unchecked	Checked	Unchecked		Afternoon (12-4pm)	No		Unchecked	Unchecked	Unchecked	Unchecked	Unchecked	Unchecked			Unchecked	Unchecked	Unchecked	Unchecked						Unchecked	Unchecked	Unchecked	Unchecked
208	Healthcare Workers	Female	18-35	Single	Post-Secondary Education		Unchecked	Unchecked	Unchecked	Unchecked	Unchecked	Unchecked		Unchecked	Unchecked	Unchecked	Unchecked				Unchecked	Unchecked	Unchecked	Unchecked					Checked	Unchecked	Unchecked	Unchecked	Unchecked	Unchecked		18 - 40 years	Unchecked	Unchecked	Checked	Unchecked		Pharmacist or other pharmacy staff		Hospital or clinic		Unchecked	Unchecked	Checked	Unchecked
209	Healthcare Workers	Female	18-35	Single	Post-Secondary Education		Unchecked	Unchecked	Unchecked	Unchecked	Unchecked	Unchecked		Unchecked	Unchecked	Unchecked	Unchecked				Unchecked	Unchecked	Unchecked	Unchecked					Checked	Unchecked	Checked	Checked	Checked	Unchecked		18 - 40 years	Unchecked	Unchecked	Checked	Unchecked		Pharmacist or other pharmacy staff		Hospital or clinic		Unchecked	Checked	Checked	Unchecked
210	Healthcare Workers	Male	36-60	Married	Post-Secondary Education		Unchecked	Unchecked	Unchecked	Unchecked	Unchecked	Unchecked		Unchecked	Unchecked	Unchecked	Unchecked				Unchecked	Unchecked	Unchecked	Unchecked					Checked	Unchecked	Unchecked	Unchecked	Checked	Unchecked		18 - 40 years	Checked	Checked	Checked	Unchecked		Pharmacist or other pharmacy staff		Hospital or clinic		Unchecked	Checked	Checked	Unchecked
211	Healthcare Workers	Female	18-35	Single	Post-Secondary Education		Unchecked	Unchecked	Unchecked	Unchecked	Unchecked	Unchecked		Unchecked	Unchecked	Unchecked	Unchecked				Unchecked	Unchecked	Unchecked	Unchecked					Checked	Checked	Checked	Checked	Checked	Checked	Surgical casess	18 - 40 years	Unchecked	Unchecked	Checked	Unchecked		Pharmacist or other pharmacy staff		Hospital or clinic		Unchecked	Unchecked	Checked	Unchecked
212	Healthcare Workers	Male	18-35	Single	Post-Secondary Education		Unchecked	Unchecked	Unchecked	Unchecked	Unchecked	Unchecked		Unchecked	Unchecked	Unchecked	Unchecked				Unchecked	Unchecked	Unchecked	Unchecked					Checked	Unchecked	Checked	Checked	Unchecked	Unchecked		18 - 40 years	Unchecked	Unchecked	Checked	Unchecked		Pharmacist or other pharmacy staff		Hospital or clinic		Unchecked	Unchecked	Checked	Unchecked
213	Healthcare Workers	Male	18-35	Single	Post-Secondary Education		Unchecked	Unchecked	Unchecked	Unchecked	Unchecked	Unchecked		Unchecked	Unchecked	Unchecked	Unchecked				Unchecked	Unchecked	Unchecked	Unchecked					Checked	Unchecked	Unchecked	Checked	Unchecked	Unchecked		18 - 40 years	Unchecked	Unchecked	Checked	Unchecked		Pharmacist or other pharmacy staff		Hospital or clinic		Unchecked	Checked	Checked	Unchecked
214	Healthcare Workers	Female	18-35	Single	Post-Secondary Education		Unchecked	Unchecked	Unchecked	Unchecked	Unchecked	Unchecked		Unchecked	Unchecked	Unchecked	Unchecked				Unchecked	Unchecked	Unchecked	Unchecked					Checked	Unchecked	Unchecked	Unchecked	Checked	Unchecked		18 - 40 years	Unchecked	Unchecked	Checked	Unchecked		Pharmacist or other pharmacy staff		Hospital or clinic		Unchecked	Checked	Checked	Unchecked
215	Patients	Female	18-35	Single	Secondary Education	18 - 40 years	Checked	Unchecked	Unchecked	Unchecked	Unchecked	Unchecked		Checked	Unchecked	Unchecked	Unchecked		Hospital or clinic		Unchecked	Unchecked	Checked	Unchecked		Afternoon (12-4pm)	No		Unchecked	Unchecked	Unchecked	Unchecked	Unchecked	Unchecked			Unchecked	Unchecked	Unchecked	Unchecked						Unchecked	Unchecked	Unchecked	Unchecked
216	Patients	Male	36-60	Married	Post-Secondary Education	18 - 40 years	Checked	Unchecked	Unchecked	Unchecked	Unchecked	Unchecked		Unchecked	Unchecked	Checked	Unchecked		Hospital or clinic		Unchecked	Checked	Checked	Unchecked		Afternoon (12-4pm)	Depending on the cost	100 - 200 Naira	Unchecked	Unchecked	Unchecked	Unchecked	Unchecked	Unchecked			Unchecked	Unchecked	Unchecked	Unchecked						Unchecked	Unchecked	Unchecked	Unchecked
217	Patients	Male	18-35	Single	Primary Education	13 - 17 years	Checked	Unchecked	Unchecked	Unchecked	Unchecked	Unchecked		Unchecked	Unchecked	Checked	Unchecked		Hospital or clinic		Unchecked	Unchecked	Checked	Unchecked		Morning (6am-12pm)	Depending on the cost	100 - 200 Naira	Unchecked	Unchecked	Unchecked	Unchecked	Unchecked	Unchecked			Unchecked	Unchecked	Unchecked	Unchecked						Unchecked	Unchecked	Unchecked	Unchecked
218	Patients	Male	18-35	Single	Secondary Education	18 - 40 years	Checked	Unchecked	Unchecked	Unchecked	Unchecked	Unchecked		Unchecked	Unchecked	Checked	Unchecked		Hospital or clinic		Unchecked	Checked	Unchecked	Unchecked		Evening (4pm-10pm)	No		Unchecked	Unchecked	Unchecked	Unchecked	Unchecked	Unchecked			Unchecked	Unchecked	Unchecked	Unchecked						Unchecked	Unchecked	Unchecked	Unchecked
219	Healthcare Workers	Female	18-35	Married	Post-Secondary Education		Unchecked	Unchecked	Unchecked	Unchecked	Unchecked	Unchecked		Unchecked	Unchecked	Unchecked	Unchecked				Unchecked	Unchecked	Unchecked	Unchecked					Checked	Unchecked	Unchecked	Unchecked	Unchecked	Unchecked		13 - 17 years	Unchecked	Unchecked	Checked	Unchecked		HIV case manager		Hospital or clinic		Unchecked	Unchecked	Checked	Unchecked
220	Patients	Male	18-35	Married	Post-Secondary Education	18 - 40 years	Unchecked	Unchecked	Unchecked	Unchecked	Checked	Unchecked		Unchecked	Unchecked	Unchecked	Unchecked		Hospital or clinic		Unchecked	Unchecked	Checked	Unchecked		Morning (6am-12pm)	Depending on the cost	500 - 1000 Naira	Unchecked	Unchecked	Unchecked	Unchecked	Unchecked	Unchecked			Unchecked	Unchecked	Unchecked	Unchecked						Unchecked	Unchecked	Unchecked	Unchecked
221	Healthcare Workers	Female	18-35	Single	Post-Secondary Education		Unchecked	Unchecked	Unchecked	Unchecked	Unchecked	Unchecked		Unchecked	Unchecked	Unchecked	Unchecked				Unchecked	Unchecked	Unchecked	Unchecked					Checked	Unchecked	Unchecked	Unchecked	Unchecked	Unchecked		18 - 40 years	Unchecked	Unchecked	Checked	Unchecked		Pharmacist or other pharmacy staff		Community pharmacy		Unchecked	Unchecked	Checked	Unchecked
222	Healthcare Workers	Female	18-35	Married	Secondary Education		Unchecked	Unchecked	Unchecked	Unchecked	Unchecked	Unchecked		Unchecked	Unchecked	Unchecked	Unchecked				Unchecked	Unchecked	Unchecked	Unchecked					Checked	Unchecked	Unchecked	Unchecked	Unchecked	Unchecked		18 - 40 years	Unchecked	Unchecked	Checked	Unchecked		Pharmacist or other pharmacy staff		Hospital or clinic		Unchecked	Checked	Checked	Unchecked
223	Patients	Male	18-35	Single	Secondary Education	I don't know	Unchecked	Unchecked	Unchecked	Unchecked	Unchecked	Unchecked		Unchecked	Unchecked	Checked	Unchecked		Hospital or clinic		Unchecked	Checked	Unchecked	Unchecked		24 hour access	No		Unchecked	Unchecked	Unchecked	Unchecked	Unchecked	Unchecked			Unchecked	Unchecked	Unchecked	Unchecked						Unchecked	Unchecked	Unchecked	Unchecked
224	Healthcare Workers	Male	18-35	Single	Secondary Education		Unchecked	Unchecked	Unchecked	Unchecked	Unchecked	Unchecked		Unchecked	Unchecked	Unchecked	Unchecked				Unchecked	Unchecked	Unchecked	Unchecked					Checked	Unchecked	Unchecked	Unchecked	Unchecked	Unchecked		18 - 40 years	Unchecked	Unchecked	Checked	Unchecked		Pharmacist or other pharmacy staff		Hospital or clinic		Unchecked	Checked	Unchecked	Unchecked
225	Healthcare Workers	Male	18-35	Married	Secondary Education		Unchecked	Unchecked	Unchecked	Unchecked	Unchecked	Unchecked		Unchecked	Unchecked	Unchecked	Unchecked				Unchecked	Unchecked	Unchecked	Unchecked					Checked	Unchecked	Unchecked	Unchecked	Checked	Unchecked		18 - 40 years	Unchecked	Unchecked	Checked	Unchecked		HIV case manager		Community pharmacy		Unchecked	Checked	Unchecked	Unchecked
226	Healthcare Workers	Male	18-35	Single	Secondary Education		Unchecked	Unchecked	Unchecked	Unchecked	Unchecked	Unchecked		Unchecked	Unchecked	Unchecked	Unchecked				Unchecked	Unchecked	Unchecked	Unchecked					Checked	Unchecked	Unchecked	Unchecked	Unchecked	Unchecked		18 - 40 years	Checked	Unchecked	Unchecked	Unchecked		Pharmacist or other pharmacy staff		Hospital or clinic		Unchecked	Checked	Unchecked	Unchecked
227	Healthcare Workers	Male	18-35	Married	Post-Secondary Education		Unchecked	Unchecked	Unchecked	Unchecked	Unchecked	Unchecked		Unchecked	Unchecked	Unchecked	Unchecked				Unchecked	Unchecked	Unchecked	Unchecked					Checked	Unchecked	Unchecked	Unchecked	Unchecked	Unchecked		18 - 40 years	Unchecked	Unchecked	Checked	Unchecked		Pharmacist or other pharmacy staff		Hospital or clinic		Unchecked	Unchecked	Checked	Unchecked
228	Healthcare Workers	Male	36-60	Married	Post-Secondary Education		Unchecked	Unchecked	Unchecked	Unchecked	Unchecked	Unchecked		Unchecked	Unchecked	Unchecked	Unchecked				Unchecked	Unchecked	Unchecked	Unchecked					Checked	Unchecked	Unchecked	Unchecked	Unchecked	Unchecked		18 - 40 years	Unchecked	Checked	Unchecked	Unchecked		Nurse		Community pharmacy		Unchecked	Unchecked	Checked	Unchecked
229	Healthcare Workers	Male	18-35	Married	Post-Secondary Education		Unchecked	Unchecked	Unchecked	Unchecked	Unchecked	Unchecked		Unchecked	Unchecked	Unchecked	Unchecked				Unchecked	Unchecked	Unchecked	Unchecked					Checked	Unchecked	Unchecked	Unchecked	Checked	Unchecked		18 - 40 years	Checked	Checked	Checked	Unchecked		Pharmacist or other pharmacy staff		Community pharmacy		Checked	Checked	Checked	Unchecked
230	Healthcare Workers	Female	18-35	Single	Post-Secondary Education		Unchecked	Unchecked	Unchecked	Unchecked	Unchecked	Unchecked		Unchecked	Unchecked	Unchecked	Unchecked				Unchecked	Unchecked	Unchecked	Unchecked					Unchecked	Unchecked	Unchecked	Unchecked	Unchecked	Unchecked		1-12 years	Checked	Unchecked	Unchecked	Unchecked		Pharmacist or other pharmacy staff		Hospital or clinic		Checked	Unchecked	Unchecked	Unchecked
231	Patients	Female	18-35	Single	Post-Secondary Education	18 - 40 years	Checked	Unchecked	Unchecked	Unchecked	Unchecked	Unchecked		Unchecked	Unchecked	Unchecked	Unchecked		Bus stop		Unchecked	Checked	Checked	Unchecked		24 hour access	Depending on the cost	100 - 200 Naira	Unchecked	Unchecked	Unchecked	Unchecked	Unchecked	Unchecked			Unchecked	Unchecked	Unchecked	Unchecked						Unchecked	Unchecked	Unchecked	Unchecked
232	Healthcare Workers	Male	18-35	Single	Post-Secondary Education		Unchecked	Unchecked	Unchecked	Unchecked	Unchecked	Unchecked		Unchecked	Unchecked	Unchecked	Unchecked				Unchecked	Unchecked	Unchecked	Unchecked					Checked	Unchecked	Unchecked	Unchecked	Checked	Unchecked		18 - 40 years	Checked	Checked	Checked	Unchecked		Pharmacist or other pharmacy staff		Hospital or clinic		Unchecked	Checked	Checked	Unchecked
233	Healthcare Workers	Female	18-35	Married	Post-Secondary Education		Unchecked	Unchecked	Unchecked	Unchecked	Unchecked	Unchecked		Unchecked	Unchecked	Unchecked	Unchecked				Unchecked	Unchecked	Unchecked	Unchecked					Checked	Unchecked	Unchecked	Unchecked	Unchecked	Unchecked		18 - 40 years	Checked	Unchecked	Unchecked	Unchecked		Specific staff employed for this sole purpose		Community pharmacy		Unchecked	Unchecked	Checked	Checked
234	Healthcare Workers	Female	18-35	Single	Secondary Education		Unchecked	Unchecked	Unchecked	Unchecked	Unchecked	Unchecked		Unchecked	Unchecked	Unchecked	Unchecked				Unchecked	Unchecked	Unchecked	Unchecked					Checked	Unchecked	Checked	Unchecked	Checked	Unchecked		18 - 40 years	Unchecked	Unchecked	Checked	Unchecked		HIV case manager		Hospital or clinic		Unchecked	Checked	Checked	Unchecked
235	Patients	Female	18-35	Married	Primary Education	18 - 40 years	Checked	Unchecked	Unchecked	Unchecked	Unchecked	Unchecked		Unchecked	Unchecked	Checked	Unchecked		Hospital or clinic		Unchecked	Unchecked	Checked	Unchecked		Morning (6am-12pm)	Yes	100 - 200 Naira	Unchecked	Unchecked	Unchecked	Unchecked	Unchecked	Unchecked			Unchecked	Unchecked	Unchecked	Unchecked						Unchecked	Unchecked	Unchecked	Unchecked
236	Healthcare Workers	Female	36-60	Married	Secondary Education		Unchecked	Unchecked	Unchecked	Unchecked	Unchecked	Unchecked		Unchecked	Unchecked	Unchecked	Unchecked				Unchecked	Unchecked	Unchecked	Unchecked					Unchecked	Unchecked	Unchecked	Unchecked	Checked	Unchecked		18 - 40 years	Unchecked	Unchecked	Checked	Unchecked		Nurse		Hospital or clinic		Unchecked	Unchecked	Checked	Unchecked
237	Patients	Female	18-35	Married	Secondary Education	18 - 40 years	Checked	Unchecked	Unchecked	Unchecked	Unchecked	Unchecked		Unchecked	Unchecked	Checked	Unchecked		Hospital or clinic		Unchecked	Unchecked	Checked	Unchecked		Evening (4pm-10pm)	No		Unchecked	Unchecked	Unchecked	Unchecked	Unchecked	Unchecked			Unchecked	Unchecked	Unchecked	Unchecked						Unchecked	Unchecked	Unchecked	Unchecked
238	Patients	Female	18-35	Single	Secondary Education	18 - 40 years	Checked	Unchecked	Unchecked	Unchecked	Unchecked	Unchecked		Unchecked	Unchecked	Checked	Unchecked		Hospital or clinic		Unchecked	Checked	Checked	Unchecked		Afternoon (12-4pm)	No		Unchecked	Unchecked	Unchecked	Unchecked	Unchecked	Unchecked			Unchecked	Unchecked	Unchecked	Unchecked						Unchecked	Unchecked	Unchecked	Unchecked
239	Healthcare Workers	Female	36-60	Married	Post-Secondary Education		Unchecked	Unchecked	Unchecked	Unchecked	Unchecked	Unchecked		Unchecked	Unchecked	Unchecked	Unchecked				Unchecked	Unchecked	Unchecked	Unchecked					Checked	Unchecked	Checked	Checked	Checked	Unchecked		18 - 40 years	Checked	Checked	Checked	Unchecked		Pharmacist or other pharmacy staff		Hospital or clinic		Checked	Checked	Checked	Unchecked
240	Patients	Female	18-35	Single	Post-Secondary Education	18 - 40 years	Unchecked	Unchecked	Unchecked	Unchecked	Unchecked	Unchecked		Unchecked	Unchecked	Checked	Unchecked		Hospital or clinic		Unchecked	Unchecked	Checked	Unchecked		Evening (4pm-10pm)	No		Unchecked	Unchecked	Unchecked	Unchecked	Unchecked	Unchecked			Unchecked	Unchecked	Unchecked	Unchecked						Unchecked	Unchecked	Unchecked	Unchecked
241	Patients	Female	36-60	Married	Primary Education	18 - 40 years	Checked	Unchecked	Unchecked	Unchecked	Unchecked	Unchecked		Unchecked	Unchecked	Checked	Unchecked		Hospital or clinic		Unchecked	Checked	Checked	Unchecked		Afternoon (12-4pm)	Depending on the cost	100 - 200 Naira	Unchecked	Unchecked	Unchecked	Unchecked	Unchecked	Unchecked			Unchecked	Unchecked	Unchecked	Unchecked						Unchecked	Unchecked	Unchecked	Unchecked
242	Healthcare Workers	Female	36-60	Married	Post-Secondary Education		Unchecked	Unchecked	Unchecked	Unchecked	Unchecked	Unchecked		Unchecked	Unchecked	Unchecked	Unchecked				Unchecked	Unchecked	Unchecked	Unchecked					Checked	Unchecked	Unchecked	Unchecked	Checked	Unchecked		18 - 40 years	Unchecked	Unchecked	Checked	Unchecked		Pharmacist or other pharmacy staff		Community pharmacy		Unchecked	Unchecked	Checked	Unchecked
243	Patients	Female	36-60	Separated	Primary Education	41- 60 years	Checked	Unchecked	Unchecked	Unchecked	Unchecked	Unchecked		Unchecked	Unchecked	Checked	Unchecked		Community pharmacy		Unchecked	Checked	Unchecked	Unchecked		Evening (4pm-10pm)	Depending on the cost	100 - 200 Naira	Unchecked	Unchecked	Unchecked	Unchecked	Unchecked	Unchecked			Unchecked	Unchecked	Unchecked	Unchecked						Unchecked	Unchecked	Unchecked	Unchecked
244	Patients	Female	18-35	Married	No formal Education	18 - 40 years	Checked	Unchecked	Unchecked	Unchecked	Unchecked	Unchecked		Checked	Unchecked	Checked	Unchecked		Hospital or clinic		Unchecked	Checked	Checked	Unchecked		Morning (6am-12pm)	Depending on the cost	100 - 200 Naira	Unchecked	Unchecked	Unchecked	Unchecked	Unchecked	Unchecked			Unchecked	Unchecked	Unchecked	Unchecked						Unchecked	Unchecked	Unchecked	Unchecked
245	Patients	Male	18-35	Single	Secondary Education	18 - 40 years	Checked	Unchecked	Unchecked	Unchecked	Unchecked	Unchecked		Checked	Unchecked	Unchecked	Unchecked		Hospital or clinic		Unchecked	Unchecked	Checked	Unchecked		24 hour access	No		Unchecked	Unchecked	Unchecked	Unchecked	Unchecked	Unchecked			Unchecked	Unchecked	Unchecked	Unchecked						Unchecked	Unchecked	Unchecked	Unchecked
246	Patients	Female	36-60	Separated	Primary Education	41- 60 years	Checked	Unchecked	Checked	Checked	Checked	Unchecked		Unchecked	Unchecked	Checked	Unchecked		Other	My locality	Unchecked	Unchecked	Checked	Unchecked		24 hour access	No		Unchecked	Unchecked	Unchecked	Unchecked	Unchecked	Unchecked			Unchecked	Unchecked	Unchecked	Unchecked						Unchecked	Unchecked	Unchecked	Unchecked
247	Healthcare Workers	Female	18-35	Single	Post-Secondary Education		Unchecked	Unchecked	Unchecked	Unchecked	Unchecked	Unchecked		Unchecked	Unchecked	Unchecked	Unchecked				Unchecked	Unchecked	Unchecked	Unchecked					Checked	Unchecked	Unchecked	Unchecked	Unchecked	Unchecked		18 - 40 years	Checked	Unchecked	Unchecked	Unchecked		Pharmacist or other pharmacy staff		Community pharmacy		Unchecked	Checked	Unchecked	Unchecked
248	Healthcare Workers	Male	36-60	Single	Post-Secondary Education		Unchecked	Unchecked	Unchecked	Unchecked	Unchecked	Unchecked		Unchecked	Unchecked	Unchecked	Unchecked				Unchecked	Unchecked	Unchecked	Unchecked					Checked	Unchecked	Unchecked	Unchecked	Unchecked	Unchecked		18 - 40 years	Unchecked	Unchecked	Checked	Unchecked		HIV case manager		Hospital or clinic		Unchecked	Unchecked	Checked	Unchecked
249	Healthcare Workers	Female	18-35	Married	Post-Secondary Education		Unchecked	Unchecked	Unchecked	Unchecked	Unchecked	Unchecked		Unchecked	Unchecked	Unchecked	Unchecked				Unchecked	Unchecked	Unchecked	Unchecked					Checked	Unchecked	Checked	Checked	Checked	Unchecked		18 - 40 years	Checked	Unchecked	Checked	Unchecked		Pharmacist or other pharmacy staff		Hospital or clinic		Checked	Checked	Checked	Unchecked
250	Patients	Female	18-35	Single	Secondary Education	18 - 40 years	Checked	Checked	Checked	Checked	Checked	Unchecked		Unchecked	Checked	Unchecked	Unchecked		Hospital or clinic		Unchecked	Checked	Unchecked	Unchecked		24 hour access	Depending on the cost	100 - 200 Naira	Unchecked	Unchecked	Unchecked	Unchecked	Unchecked	Unchecked			Unchecked	Unchecked	Unchecked	Unchecked						Unchecked	Unchecked	Unchecked	Unchecked
251	Patients	Female	18-35	Married	Secondary Education	18 - 40 years	Unchecked	Unchecked	Checked	Checked	Unchecked	Unchecked		Unchecked	Unchecked	Checked	Unchecked		Hospital or clinic		Unchecked	Unchecked	Checked	Unchecked		Morning (6am-12pm)	No		Unchecked	Unchecked	Unchecked	Unchecked	Unchecked	Unchecked			Unchecked	Unchecked	Unchecked	Unchecked						Unchecked	Unchecked	Unchecked	Unchecked
252	Healthcare Workers	Male	18-35	Single	Post-Secondary Education		Unchecked	Unchecked	Unchecked	Unchecked	Unchecked	Unchecked		Unchecked	Unchecked	Unchecked	Unchecked				Unchecked	Unchecked	Unchecked	Unchecked					Checked	Unchecked	Unchecked	Unchecked	Unchecked	Unchecked		13 - 17 years	Unchecked	Unchecked	Checked	Unchecked		Pharmacist or other pharmacy staff		Community pharmacy		Unchecked	Checked	Unchecked	Unchecked
253	Patients	Female	18-35	Married	No formal Education	18 - 40 years	Checked	Unchecked	Unchecked	Unchecked	Unchecked	Unchecked		Checked	Unchecked	Checked	Unchecked		Hospital or clinic		Unchecked	Checked	Checked	Unchecked		24 hour access	Depending on the cost	100 - 200 Naira	Unchecked	Unchecked	Unchecked	Unchecked	Unchecked	Unchecked			Unchecked	Unchecked	Unchecked	Unchecked						Unchecked	Unchecked	Unchecked	Unchecked
254	Patients	Female	18-35	Single	Secondary Education	I don't know	Checked	Unchecked	Unchecked	Unchecked	Unchecked	Unchecked		Unchecked	Unchecked	Checked	Unchecked		Hospital or clinic		Unchecked	Checked	Unchecked	Unchecked		24 hour access	No		Unchecked	Unchecked	Unchecked	Unchecked	Unchecked	Unchecked			Unchecked	Unchecked	Unchecked	Unchecked						Unchecked	Unchecked	Unchecked	Unchecked
255	Patients	Female	36-60	Married	No formal Education	18 - 40 years	Checked	Unchecked	Unchecked	Unchecked	Unchecked	Unchecked		Checked	Unchecked	Checked	Unchecked		Hospital or clinic		Unchecked	Checked	Checked	Unchecked		24 hour access	Depending on the cost	100 - 200 Naira	Unchecked	Unchecked	Unchecked	Unchecked	Unchecked	Unchecked			Unchecked	Unchecked	Unchecked	Unchecked						Unchecked	Unchecked	Unchecked	Unchecked
256	Healthcare Workers	Female	18-35	Single	Post-Secondary Education		Unchecked	Unchecked	Unchecked	Unchecked	Unchecked	Unchecked		Unchecked	Unchecked	Unchecked	Unchecked				Unchecked	Unchecked	Unchecked	Unchecked					Checked	Checked	Unchecked	Unchecked	Checked	Unchecked		Above 60 years	Checked	Checked	Checked	Unchecked		Pharmacist or other pharmacy staff		Hospital or clinic		Checked	Checked	Checked	Unchecked
257	Patients	Female	18-35	Married	Secondary Education	18 - 40 years	Checked	Unchecked	Unchecked	Unchecked	Unchecked	Unchecked		Unchecked	Unchecked	Checked	Unchecked		Hospital or clinic		Unchecked	Checked	Unchecked	Unchecked		Morning (6am-12pm)	Yes	200 - 500 Naira	Unchecked	Unchecked	Unchecked	Unchecked	Unchecked	Unchecked			Unchecked	Unchecked	Unchecked	Unchecked						Unchecked	Unchecked	Unchecked	Unchecked
258	Healthcare Workers	Female	36-60	Married	Post-Secondary Education		Unchecked	Unchecked	Unchecked	Unchecked	Unchecked	Unchecked		Unchecked	Unchecked	Unchecked	Unchecked				Unchecked	Unchecked	Unchecked	Unchecked					Checked	Unchecked	Unchecked	Unchecked	Unchecked	Unchecked		18 - 40 years	Checked	Unchecked	Unchecked	Unchecked		Pharmacist or other pharmacy staff		Community pharmacy		Unchecked	Unchecked	Checked	Unchecked
259	Healthcare Workers	Male	18-35	Single	Post-Secondary Education		Unchecked	Unchecked	Unchecked	Unchecked	Unchecked	Unchecked		Unchecked	Unchecked	Unchecked	Unchecked				Unchecked	Unchecked	Unchecked	Unchecked					Checked	Unchecked	Checked	Checked	Checked	Unchecked		Above 60 years	Unchecked	Unchecked	Checked	Unchecked		Pharmacist or other pharmacy staff		Police station		Unchecked	Checked	Checked	Unchecked
260	Patients	Female	18-35	Married	No formal Education	18 - 40 years	Checked	Unchecked	Unchecked	Unchecked	Unchecked	Unchecked		Checked	Unchecked	Checked	Unchecked		Hospital or clinic		Unchecked	Checked	Checked	Unchecked		24 hour access	Depending on the cost	100 - 200 Naira	Unchecked	Unchecked	Unchecked	Unchecked	Unchecked	Unchecked			Unchecked	Unchecked	Unchecked	Unchecked						Unchecked	Unchecked	Unchecked	Unchecked
261	Healthcare Workers	Male	18-35	Single	Post-Secondary Education		Unchecked	Unchecked	Unchecked	Unchecked	Unchecked	Unchecked		Unchecked	Unchecked	Unchecked	Unchecked				Unchecked	Unchecked	Unchecked	Unchecked					Checked	Unchecked	Checked	Checked	Checked	Unchecked		18 - 40 years	Checked	Unchecked	Checked	Unchecked		Pharmacist or other pharmacy staff		Community pharmacy		Unchecked	Checked	Checked	Unchecked
262	Healthcare Workers	Female	36-60	Married	Post-Secondary Education		Unchecked	Unchecked	Unchecked	Unchecked	Unchecked	Unchecked		Unchecked	Unchecked	Unchecked	Unchecked				Unchecked	Unchecked	Unchecked	Unchecked					Checked	Checked	Unchecked	Checked	Unchecked	Unchecked		41- 60 years	Unchecked	Unchecked	Checked	Unchecked		Pharmacist or other pharmacy staff		Community pharmacy		Unchecked	Checked	Unchecked	Unchecked
263	Patients	Female	36-60	Married	No formal Education	18 - 40 years	Checked	Unchecked	Unchecked	Unchecked	Unchecked	Unchecked		Unchecked	Unchecked	Checked	Unchecked		Community pharmacy		Unchecked	Unchecked	Checked	Unchecked		24 hour access	Depending on the cost	200 - 500 Naira	Unchecked	Unchecked	Unchecked	Unchecked	Unchecked	Unchecked			Unchecked	Unchecked	Unchecked	Unchecked						Unchecked	Unchecked	Unchecked	Unchecked
264	Healthcare Workers	Male	36-60	Single	Post-Secondary Education		Unchecked	Unchecked	Unchecked	Unchecked	Unchecked	Unchecked		Unchecked	Unchecked	Unchecked	Unchecked				Unchecked	Unchecked	Unchecked	Unchecked					Checked	Unchecked	Checked	Checked	Checked	Unchecked		18 - 40 years	Unchecked	Unchecked	Checked	Unchecked		Specific staff employed for this sole purpose		Hospital or clinic		Unchecked	Checked	Checked	Unchecked
265	Healthcare Workers	Female	36-60	Married	Secondary Education		Unchecked	Unchecked	Unchecked	Unchecked	Unchecked	Unchecked		Unchecked	Unchecked	Unchecked	Unchecked				Unchecked	Unchecked	Unchecked	Unchecked					Checked	Unchecked	Checked	Checked	Checked	Unchecked		18 - 40 years	Unchecked	Unchecked	Checked	Unchecked		HIV case manager		Hospital or clinic		Unchecked	Unchecked	Checked	Unchecked
266	Healthcare Workers	Female	36-60	Married	Post-Secondary Education		Unchecked	Unchecked	Unchecked	Unchecked	Unchecked	Unchecked		Unchecked	Unchecked	Unchecked	Unchecked				Unchecked	Unchecked	Unchecked	Unchecked					Checked	Checked	Checked	Checked	Checked	Unchecked		Above 60 years	Unchecked	Unchecked	Checked	Unchecked		Pharmacist or other pharmacy staff		Hospital or clinic		Unchecked	Unchecked	Checked	Unchecked
267	Patients	Male	18-35	Single	Post-Secondary Education	41- 60 years	Unchecked	Unchecked	Unchecked	Checked	Unchecked	Unchecked		Unchecked	Unchecked	Checked	Unchecked		Hospital or clinic		Unchecked	Unchecked	Checked	Unchecked		Morning (6am-12pm)	Depending on the cost	100 - 200 Naira	Unchecked	Unchecked	Unchecked	Unchecked	Unchecked	Unchecked			Unchecked	Unchecked	Unchecked	Unchecked						Unchecked	Unchecked	Unchecked	Unchecked
268	Healthcare Workers	Female	36-60	Single	Post-Secondary Education		Unchecked	Unchecked	Unchecked	Unchecked	Unchecked	Unchecked		Unchecked	Unchecked	Unchecked	Unchecked				Unchecked	Unchecked	Unchecked	Unchecked					Checked	Unchecked	Unchecked	Checked	Checked	Unchecked		18 - 40 years	Unchecked	Unchecked	Checked	Unchecked		Pharmacist or other pharmacy staff		Hospital or clinic		Unchecked	Checked	Checked	Unchecked
269	Patients	Male	36-60	Married	Primary Education	18 - 40 years	Checked	Unchecked	Unchecked	Unchecked	Unchecked	Unchecked		Checked	Unchecked	Checked	Unchecked		Hospital or clinic		Unchecked	Checked	Checked	Unchecked		Morning (6am-12pm)	No		Unchecked	Unchecked	Unchecked	Unchecked	Unchecked	Unchecked			Unchecked	Unchecked	Unchecked	Unchecked						Unchecked	Unchecked	Unchecked	Unchecked
270	Patients	Male	18-35	Single	Post-Secondary Education	41- 60 years	Unchecked	Unchecked	Unchecked	Checked	Unchecked	Unchecked		Unchecked	Unchecked	Checked	Unchecked		Hospital or clinic		Unchecked	Unchecked	Checked	Unchecked		Morning (6am-12pm)	Depending on the cost	100 - 200 Naira	Unchecked	Unchecked	Unchecked	Unchecked	Unchecked	Unchecked			Unchecked	Unchecked	Unchecked	Unchecked						Unchecked	Unchecked	Unchecked	Unchecked
271	Healthcare Workers	Male	18-35	Married	Post-Secondary Education		Unchecked	Unchecked	Unchecked	Unchecked	Unchecked	Unchecked		Unchecked	Unchecked	Unchecked	Unchecked				Unchecked	Unchecked	Unchecked	Unchecked					Checked	Checked	Checked	Checked	Checked	Unchecked		18 - 40 years	Unchecked	Unchecked	Checked	Unchecked		Pharmacist or other pharmacy staff		Community pharmacy		Checked	Checked	Checked	Unchecked
272	Patients	Female	18-35	Married	Secondary Education	18 - 40 years	Checked	Unchecked	Checked	Unchecked	Checked	Unchecked		Checked	Unchecked	Unchecked	Unchecked		Hospital or clinic		Unchecked	Checked	Unchecked	Unchecked		24 hour access	No		Unchecked	Unchecked	Unchecked	Unchecked	Unchecked	Unchecked			Unchecked	Unchecked	Unchecked	Unchecked						Unchecked	Unchecked	Unchecked	Unchecked
273	Patients	Male	18-35	Single	Post-Secondary Education	18 - 40 years	Checked	Unchecked	Unchecked	Unchecked	Unchecked	Unchecked		Unchecked	Unchecked	Checked	Unchecked		Hospital or clinic		Unchecked	Checked	Unchecked	Unchecked		Morning (6am-12pm)	Yes	100 - 200 Naira	Unchecked	Unchecked	Unchecked	Unchecked	Unchecked	Unchecked			Unchecked	Unchecked	Unchecked	Unchecked						Unchecked	Unchecked	Unchecked	Unchecked
274	Healthcare Workers	Female	18-35	Single	Post-Secondary Education		Unchecked	Unchecked	Unchecked	Unchecked	Unchecked	Unchecked		Unchecked	Unchecked	Unchecked	Unchecked				Unchecked	Unchecked	Unchecked	Unchecked					Checked	Checked	Unchecked	Unchecked	Checked	Unchecked		18 - 40 years	Unchecked	Unchecked	Checked	Unchecked		Pharmacist or other pharmacy staff		Hospital or clinic		Unchecked	Unchecked	Checked	Unchecked
275	Healthcare Workers	Male	36-60	Married	Secondary Education		Unchecked	Unchecked	Unchecked	Unchecked	Unchecked	Unchecked		Unchecked	Unchecked	Unchecked	Unchecked				Unchecked	Unchecked	Unchecked	Unchecked					Checked	Unchecked	Unchecked	Unchecked	Unchecked	Unchecked		18 - 40 years	Unchecked	Unchecked	Checked	Unchecked		Pharmacist or other pharmacy staff		Hospital or clinic		Unchecked	Unchecked	Checked	Unchecked
276	Patients	Male	18-35	Single	Post-Secondary Education	18 - 40 years	Unchecked	Unchecked	Unchecked	Checked	Unchecked	Unchecked		Unchecked	Unchecked	Checked	Unchecked		Hospital or clinic		Unchecked	Unchecked	Checked	Unchecked		Evening (4pm-10pm)	No		Unchecked	Unchecked	Unchecked	Unchecked	Unchecked	Unchecked			Unchecked	Unchecked	Unchecked	Unchecked						Unchecked	Unchecked	Unchecked	Unchecked
277	Healthcare Workers	Female	18-35	Single	Secondary Education		Unchecked	Unchecked	Unchecked	Unchecked	Unchecked	Unchecked		Unchecked	Unchecked	Unchecked	Unchecked				Unchecked	Unchecked	Unchecked	Unchecked					Checked	Unchecked	Checked	Unchecked	Checked	Unchecked		18 - 40 years	Checked	Unchecked	Unchecked	Unchecked		Pharmacist or other pharmacy staff		Hospital or clinic		Unchecked	Checked	Unchecked	Unchecked
278	Healthcare Workers	Male	36-60	Married	Post-Secondary Education		Unchecked	Unchecked	Unchecked	Unchecked	Unchecked	Unchecked		Unchecked	Unchecked	Unchecked	Unchecked				Unchecked	Unchecked	Unchecked	Unchecked					Checked	Unchecked	Unchecked	Unchecked	Unchecked	Unchecked		18 - 40 years	Unchecked	Unchecked	Checked	Unchecked		Pharmacist or other pharmacy staff		Hospital or clinic		Unchecked	Checked	Unchecked	Unchecked
279	Healthcare Workers	Male	36-60	Married	Post-Secondary Education		Unchecked	Unchecked	Unchecked	Unchecked	Unchecked	Unchecked		Unchecked	Unchecked	Unchecked	Unchecked				Unchecked	Unchecked	Unchecked	Unchecked					Checked	Unchecked	Checked	Unchecked	Checked	Unchecked		18 - 40 years	Checked	Unchecked	Unchecked	Unchecked		Pharmacist or other pharmacy staff		Hospital or clinic		Unchecked	Checked	Checked	Unchecked
280	Patients	Female	18-35	Married	Secondary Education	1-12 years	Unchecked	Unchecked	Unchecked	Unchecked	Unchecked	Unchecked		Unchecked	Unchecked	Checked	Unchecked		Community pharmacy		Unchecked	Checked	Unchecked	Unchecked		Evening (4pm-10pm)	No		Unchecked	Unchecked	Unchecked	Unchecked	Unchecked	Unchecked			Unchecked	Unchecked	Unchecked	Unchecked						Unchecked	Unchecked	Unchecked	Unchecked
281	Healthcare Workers	Male	36-60	Married	Post-Secondary Education		Unchecked	Unchecked	Unchecked	Unchecked	Unchecked	Unchecked		Unchecked	Unchecked	Unchecked	Unchecked				Unchecked	Unchecked	Unchecked	Unchecked					Checked	Unchecked	Unchecked	Unchecked	Unchecked	Unchecked		18 - 40 years	Unchecked	Unchecked	Checked	Unchecked		Pharmacist or other pharmacy staff		Hospital or clinic		Unchecked	Checked	Unchecked	Unchecked
282	Patients	Male	18-35	Married	No formal Education	13 - 17 years	Checked	Unchecked	Unchecked	Unchecked	Unchecked	Unchecked		Unchecked	Checked	Unchecked	Unchecked		Religious institution		Unchecked	Unchecked	Unchecked	Checked	Village head	Morning (6am-12pm)	No		Unchecked	Unchecked	Unchecked	Unchecked	Unchecked	Unchecked			Unchecked	Unchecked	Unchecked	Unchecked						Unchecked	Unchecked	Unchecked	Unchecked
283	Patients	Male	36-60	Married	Post-Secondary Education	13 - 17 years	Checked	Unchecked	Unchecked	Unchecked	Unchecked	Unchecked		Checked	Unchecked	Unchecked	Unchecked		Hospital or clinic		Unchecked	Checked	Unchecked	Unchecked		Morning (6am-12pm)	Yes	200 - 500 Naira	Unchecked	Unchecked	Unchecked	Unchecked	Unchecked	Unchecked			Unchecked	Unchecked	Unchecked	Unchecked						Unchecked	Unchecked	Unchecked	Unchecked
284	Patients	Female	36-60	Married	Primary Education	18 - 40 years	Checked	Unchecked	Unchecked	Unchecked	Unchecked	Unchecked		Unchecked	Unchecked	Checked	Unchecked		Community pharmacy		Unchecked	Unchecked	Checked	Unchecked		Afternoon (12-4pm)	Yes	500 - 1000 Naira	Unchecked	Unchecked	Unchecked	Unchecked	Unchecked	Unchecked			Unchecked	Unchecked	Unchecked	Unchecked						Unchecked	Unchecked	Unchecked	Unchecked
285	Healthcare Workers	Male	36-60	Married	Post-Secondary Education		Unchecked	Unchecked	Unchecked	Unchecked	Unchecked	Unchecked		Unchecked	Unchecked	Unchecked	Unchecked				Unchecked	Unchecked	Unchecked	Unchecked					Checked	Checked	Checked	Checked	Checked	Unchecked		18 - 40 years	Checked	Checked	Checked	Unchecked		HIV case manager		Hospital or clinic		Checked	Checked	Checked	Unchecked
286	Patients	Female	36-60	Separated	No formal Education	18 - 40 years	Checked	Unchecked	Unchecked	Unchecked	Unchecked	Unchecked		Unchecked	Unchecked	Checked	Unchecked		Community pharmacy		Unchecked	Unchecked	Checked	Unchecked		Afternoon (12-4pm)	Yes	500 - 1000 Naira	Unchecked	Unchecked	Unchecked	Unchecked	Unchecked	Unchecked			Unchecked	Unchecked	Unchecked	Unchecked						Unchecked	Unchecked	Unchecked	Unchecked
287	Patients	Male	36-60	Married	Post-Secondary Education	18 - 40 years	Unchecked	Checked	Checked	Checked	Unchecked	Unchecked		Unchecked	Unchecked	Checked	Unchecked		Hospital or clinic		Unchecked	Unchecked	Checked	Unchecked		Afternoon (12-4pm)	No		Unchecked	Unchecked	Unchecked	Unchecked	Unchecked	Unchecked			Unchecked	Unchecked	Unchecked	Unchecked						Unchecked	Unchecked	Unchecked	Unchecked
288	Healthcare Workers	Male	18-35	Single	Post-Secondary Education		Unchecked	Unchecked	Unchecked	Unchecked	Unchecked	Unchecked		Unchecked	Unchecked	Unchecked	Unchecked				Unchecked	Unchecked	Unchecked	Unchecked					Checked	Checked	Checked	Checked	Checked	Unchecked		18 - 40 years	Checked	Checked	Checked	Unchecked		Pharmacist or other pharmacy staff		Community pharmacy		Unchecked	Unchecked	Checked	Unchecked
289	Patients	Male	18-35	Single	Secondary Education	18 - 40 years	Checked	Checked	Checked	Checked	Checked	Unchecked		Checked	Unchecked	Unchecked	Unchecked		Hospital or clinic		Unchecked	Checked	Checked	Unchecked		24 hour access	No		Unchecked	Unchecked	Unchecked	Unchecked	Unchecked	Unchecked			Unchecked	Unchecked	Unchecked	Unchecked						Unchecked	Unchecked	Unchecked	Unchecked
290	Healthcare Workers	Male	36-60	Married	Post-Secondary Education		Unchecked	Unchecked	Unchecked	Unchecked	Unchecked	Unchecked		Unchecked	Unchecked	Unchecked	Unchecked				Unchecked	Unchecked	Unchecked	Unchecked					Unchecked	Unchecked	Checked	Checked	Checked	Unchecked		18 - 40 years	Unchecked	Unchecked	Checked	Unchecked		Pharmacist or other pharmacy staff		Hospital or clinic		Unchecked	Checked	Checked	Unchecked
291	Healthcare Workers	Male	36-60	Married	Post-Secondary Education		Unchecked	Unchecked	Unchecked	Unchecked	Unchecked	Unchecked		Unchecked	Unchecked	Unchecked	Unchecked				Unchecked	Unchecked	Unchecked	Unchecked					Checked	Checked	Checked	Checked	Checked	Unchecked		18 - 40 years	Unchecked	Unchecked	Checked	Unchecked		Pharmacist or other pharmacy staff		Hospital or clinic		Unchecked	Checked	Checked	Unchecked
292	Healthcare Workers	Female	18-35	Married	Post-Secondary Education		Unchecked	Unchecked	Unchecked	Unchecked	Unchecked	Unchecked		Unchecked	Unchecked	Unchecked	Unchecked				Unchecked	Unchecked	Unchecked	Unchecked					Unchecked	Unchecked	Checked	Unchecked	Unchecked	Unchecked		41- 60 years	Unchecked	Unchecked	Checked	Unchecked		Pharmacist or other pharmacy staff		Hospital or clinic		Unchecked	Unchecked	Checked	Unchecked
293	Healthcare Workers	Male	36-60	Married	Post-Secondary Education		Unchecked	Unchecked	Unchecked	Unchecked	Unchecked	Unchecked		Unchecked	Unchecked	Unchecked	Unchecked				Unchecked	Unchecked	Unchecked	Unchecked					Checked	Checked	Checked	Checked	Checked	Unchecked		18 - 40 years	Checked	Checked	Checked	Unchecked		Pharmacist or other pharmacy staff		Hospital or clinic		Checked	Checked	Checked	Unchecked
294	Healthcare Workers	Male	18-35	Single	Post-Secondary Education		Unchecked	Unchecked	Unchecked	Unchecked	Unchecked	Unchecked		Unchecked	Unchecked	Unchecked	Unchecked				Unchecked	Unchecked	Unchecked	Unchecked					Checked	Unchecked	Unchecked	Checked	Unchecked	Unchecked		18 - 40 years	Checked	Checked	Checked	Unchecked		HIV case manager		Other	Any convenience location	Unchecked	Unchecked	Checked	Unchecked
295	Patients	Male	36-60	Married	Post-Secondary Education	Above 60 years	Checked	Unchecked	Unchecked	Unchecked	Unchecked	Unchecked		Unchecked	Unchecked	Checked	Unchecked		Hospital or clinic		Unchecked	Unchecked	Checked	Unchecked		24 hour access	No		Unchecked	Unchecked	Unchecked	Unchecked	Unchecked	Unchecked			Unchecked	Unchecked	Unchecked	Unchecked						Unchecked	Unchecked	Unchecked	Unchecked
296	Healthcare Workers	Female	36-60	Separated	Post-Secondary Education		Unchecked	Unchecked	Unchecked	Unchecked	Unchecked	Unchecked		Unchecked	Unchecked	Unchecked	Unchecked				Unchecked	Unchecked	Unchecked	Unchecked					Checked	Unchecked	Checked	Checked	Checked	Unchecked		18 - 40 years	Checked	Unchecked	Checked	Unchecked		Pharmacist or other pharmacy staff		Hospital or clinic		Unchecked	Checked	Checked	Unchecked
297	Healthcare Workers	Male	36-60	Married	Post-Secondary Education		Unchecked	Unchecked	Unchecked	Unchecked	Unchecked	Unchecked		Unchecked	Unchecked	Unchecked	Unchecked				Unchecked	Unchecked	Unchecked	Unchecked					Checked	Unchecked	Checked	Checked	Checked	Unchecked		18 - 40 years	Checked	Unchecked	Checked	Unchecked		Pharmacist or other pharmacy staff		Community pharmacy		Unchecked	Checked	Checked	Unchecked
298	Healthcare Workers	Male	36-60	Married	Post-Secondary Education		Unchecked	Unchecked	Unchecked	Unchecked	Unchecked	Unchecked		Unchecked	Unchecked	Unchecked	Unchecked				Unchecked	Unchecked	Unchecked	Unchecked					Checked	Unchecked	Checked	Checked	Checked	Unchecked		18 - 40 years	Checked	Unchecked	Checked	Unchecked		Pharmacist or other pharmacy staff		Hospital or clinic		Unchecked	Checked	Checked	Unchecked
299	Patients	Male	36-60	Married	Secondary Education	18 - 40 years	Checked	Unchecked	Checked	Checked	Unchecked	Unchecked		Unchecked	Unchecked	Checked	Unchecked		Hospital or clinic		Unchecked	Unchecked	Checked	Unchecked		24 hour access	Depending on the cost	500 - 1000 Naira	Unchecked	Unchecked	Unchecked	Unchecked	Unchecked	Unchecked			Unchecked	Unchecked	Unchecked	Unchecked						Unchecked	Unchecked	Unchecked	Unchecked
300	Patients	Female	18-35	Single	Post-Secondary Education	18 - 40 years	Checked	Unchecked	Unchecked	Checked	Unchecked	Unchecked		Checked	Unchecked	Checked	Unchecked		Other	Post Office	Unchecked	Checked	Checked	Unchecked		24 hour access	Depending on the cost	500 - 1000 Naira	Unchecked	Unchecked	Unchecked	Unchecked	Unchecked	Unchecked			Unchecked	Unchecked	Unchecked	Unchecked						Unchecked	Unchecked	Unchecked	Unchecked
301	Patients	Female	18-35	Single	Secondary Education	18 - 40 years	Checked	Unchecked	Unchecked	Unchecked	Checked	Unchecked		Unchecked	Unchecked	Checked	Unchecked		Hospital or clinic		Unchecked	Checked	Checked	Unchecked		24 hour access	Yes	200 - 500 Naira	Unchecked	Unchecked	Unchecked	Unchecked	Unchecked	Unchecked			Unchecked	Unchecked	Unchecked	Unchecked						Unchecked	Unchecked	Unchecked	Unchecked
302	Patients	Male	36-60	Separated	Secondary Education	18 - 40 years	Checked	Unchecked	Unchecked	Checked	Checked	Unchecked		Unchecked	Checked	Checked	Unchecked		Hospital or clinic		Unchecked	Checked	Checked	Unchecked		24 hour access	Yes	200 - 500 Naira	Unchecked	Unchecked	Unchecked	Unchecked	Unchecked	Unchecked			Unchecked	Unchecked	Unchecked	Unchecked						Unchecked	Unchecked	Unchecked	Unchecked
303	Patients	Male	36-60	Separated	Secondary Education	18 - 40 years	Checked	Unchecked	Unchecked	Unchecked	Checked	Unchecked		Unchecked	Unchecked	Checked	Unchecked		Hospital or clinic		Unchecked	Checked	Checked	Unchecked		24 hour access	Yes	200 - 500 Naira	Unchecked	Unchecked	Unchecked	Unchecked	Unchecked	Unchecked			Unchecked	Unchecked	Unchecked	Unchecked						Unchecked	Unchecked	Unchecked	Unchecked
304	Patients	Male	18-35	Single	Secondary Education	18 - 40 years	Checked	Unchecked	Unchecked	Unchecked	Checked	Unchecked		Unchecked	Unchecked	Checked	Unchecked		Hospital or clinic		Unchecked	Checked	Checked	Unchecked		24 hour access	No		Unchecked	Unchecked	Unchecked	Unchecked	Unchecked	Unchecked			Unchecked	Unchecked	Unchecked	Unchecked						Unchecked	Unchecked	Unchecked	Unchecked
305	Patients	Female	36-60	Separated	Secondary Education	18 - 40 years	Checked	Unchecked	Unchecked	Checked	Unchecked	Unchecked		Checked	Unchecked	Checked	Unchecked		Hospital or clinic		Unchecked	Checked	Checked	Unchecked		24 hour access	Depending on the cost	200 - 500 Naira	Unchecked	Unchecked	Unchecked	Unchecked	Unchecked	Unchecked			Unchecked	Unchecked	Unchecked	Unchecked						Unchecked	Unchecked	Unchecked	Unchecked
306	Healthcare Workers	Female	18-35	Single	Post-Secondary Education		Unchecked	Unchecked	Unchecked	Unchecked	Unchecked	Unchecked		Unchecked	Unchecked	Unchecked	Unchecked				Unchecked	Unchecked	Unchecked	Unchecked					Checked	Unchecked	Unchecked	Unchecked	Unchecked	Unchecked		18 - 40 years	Unchecked	Unchecked	Checked	Unchecked		Pharmacist or other pharmacy staff		Community pharmacy		Unchecked	Checked	Checked	Unchecked
307	Patients	Female	36-60	Married	Secondary Education	18 - 40 years	Checked	Unchecked	Unchecked	Checked	Unchecked	Unchecked		Checked	Unchecked	Checked	Unchecked		Hospital or clinic		Unchecked	Checked	Checked	Unchecked		24 hour access	Yes	200 - 500 Naira	Unchecked	Unchecked	Unchecked	Unchecked	Unchecked	Unchecked			Unchecked	Unchecked	Unchecked	Unchecked						Unchecked	Unchecked	Unchecked	Unchecked
308	Patients	Male	36-60	Married	Secondary Education	18 - 40 years	Checked	Unchecked	Checked	Checked	Unchecked	Unchecked		Checked	Unchecked	Checked	Unchecked		Hospital or clinic		Unchecked	Checked	Checked	Unchecked		24 hour access	Depending on the cost	500 - 1000 Naira	Unchecked	Unchecked	Unchecked	Unchecked	Unchecked	Unchecked			Unchecked	Unchecked	Unchecked	Unchecked						Unchecked	Unchecked	Unchecked	Unchecked
309	Patients	Female	18-35	Single	Secondary Education	18 - 40 years	Checked	Unchecked	Unchecked	Checked	Checked	Unchecked		Checked	Unchecked	Checked	Unchecked		Hospital or clinic		Unchecked	Checked	Checked	Unchecked		24 hour access	Depending on the cost	500 - 1000 Naira	Unchecked	Unchecked	Unchecked	Unchecked	Unchecked	Unchecked			Unchecked	Unchecked	Unchecked	Unchecked						Unchecked	Unchecked	Unchecked	Unchecked
310	Patients	Male	18-35	Single	Secondary Education	18 - 40 years	Checked	Unchecked	Unchecked	Unchecked	Checked	Unchecked		Checked	Checked	Checked	Unchecked		Hospital or clinic		Unchecked	Checked	Checked	Unchecked		24 hour access	Depending on the cost	200 - 500 Naira	Unchecked	Unchecked	Unchecked	Unchecked	Unchecked	Unchecked			Unchecked	Unchecked	Unchecked	Unchecked						Unchecked	Unchecked	Unchecked	Unchecked
311	Patients	Male	36-60	Married	No formal Education	41- 60 years	Checked	Checked	Checked	Unchecked	Checked	Unchecked		Unchecked	Unchecked	Checked	Unchecked		Community pharmacy		Unchecked	Unchecked	Checked	Unchecked		24 hour access	No		Unchecked	Unchecked	Unchecked	Unchecked	Unchecked	Unchecked			Unchecked	Unchecked	Unchecked	Unchecked						Unchecked	Unchecked	Unchecked	Unchecked
312	Patients	Female	18-35	Single	Post-Secondary Education	41- 60 years	Checked	Checked	Checked	Checked	Checked	Unchecked		Unchecked	Unchecked	Checked	Unchecked		Community pharmacy		Unchecked	Unchecked	Checked	Unchecked		24 hour access	No		Unchecked	Unchecked	Unchecked	Unchecked	Unchecked	Unchecked			Unchecked	Unchecked	Unchecked	Unchecked						Unchecked	Unchecked	Unchecked	Unchecked
313	Patients	Female	18-35	Separated	Primary Education	I don't know	Checked	Unchecked	Checked	Checked	Checked	Unchecked		Unchecked	Checked	Checked	Unchecked		Hospital or clinic		Unchecked	Checked	Checked	Unchecked		24 hour access	No		Unchecked	Unchecked	Unchecked	Unchecked	Unchecked	Unchecked			Unchecked	Unchecked	Unchecked	Unchecked						Unchecked	Unchecked	Unchecked	Unchecked
314	Healthcare Workers	Female	18-35	Single	Post-Secondary Education		Unchecked	Unchecked	Unchecked	Unchecked	Unchecked	Unchecked		Unchecked	Unchecked	Unchecked	Unchecked				Unchecked	Unchecked	Unchecked	Unchecked					Checked	Checked	Checked	Checked	Checked	Unchecked		18 - 40 years	Unchecked	Unchecked	Checked	Unchecked		Specific staff employed for this sole purpose		Hospital or clinic		Unchecked	Unchecked	Checked	Unchecked
315	Healthcare Workers	Male	18-35	Single	Post-Secondary Education		Unchecked	Unchecked	Unchecked	Unchecked	Unchecked	Unchecked		Unchecked	Unchecked	Unchecked	Unchecked				Unchecked	Unchecked	Unchecked	Unchecked					Checked	Unchecked	Unchecked	Unchecked	Unchecked	Unchecked		18 - 40 years	Unchecked	Unchecked	Checked	Unchecked		Pharmacist or other pharmacy staff		Community pharmacy		Unchecked	Checked	Unchecked	Unchecked
316	Healthcare Workers	Female	18-35	Married	Post-Secondary Education		Unchecked	Unchecked	Unchecked	Unchecked	Unchecked	Unchecked		Unchecked	Unchecked	Unchecked	Unchecked				Unchecked	Unchecked	Unchecked	Unchecked					Checked	Unchecked	Unchecked	Unchecked	Unchecked	Unchecked		41- 60 years	Unchecked	Unchecked	Checked	Unchecked		Specific staff employed for this sole purpose		Community pharmacy		Unchecked	Unchecked	Checked	Unchecked
317	Patients	Female	18-35	Single	Secondary Education	18 - 40 years	Checked	Unchecked	Unchecked	Unchecked	Unchecked	Unchecked		Unchecked	Unchecked	Checked	Unchecked		Hospital or clinic		Unchecked	Checked	Unchecked	Unchecked		Morning (6am-12pm)	Yes	200 - 500 Naira	Unchecked	Unchecked	Unchecked	Unchecked	Unchecked	Unchecked			Unchecked	Unchecked	Unchecked	Unchecked						Unchecked	Unchecked	Unchecked	Unchecked
318	Patients	Male	18-35	Single	Secondary Education	18 - 40 years	Checked	Checked	Checked	Checked	Checked	Unchecked		Unchecked	Unchecked	Checked	Unchecked		Community pharmacy		Unchecked	Checked	Checked	Unchecked		24 hour access	No		Unchecked	Unchecked	Unchecked	Unchecked	Unchecked	Unchecked			Unchecked	Unchecked	Unchecked	Unchecked						Unchecked	Unchecked	Unchecked	Unchecked
319	Patients	Male	36-60	Married	No formal Education	18 - 40 years	Checked	Unchecked	Unchecked	Unchecked	Unchecked	Unchecked		Checked	Unchecked	Checked	Unchecked		Hospital or clinic		Unchecked	Checked	Checked	Unchecked		24 hour access	No		Unchecked	Unchecked	Unchecked	Unchecked	Unchecked	Unchecked			Unchecked	Unchecked	Unchecked	Unchecked						Unchecked	Unchecked	Unchecked	Unchecked
320	Healthcare Workers	Female	18-35	Married	Post-Secondary Education		Unchecked	Unchecked	Unchecked	Unchecked	Unchecked	Unchecked		Unchecked	Unchecked	Unchecked	Unchecked				Unchecked	Unchecked	Unchecked	Unchecked					Checked	Unchecked	Unchecked	Unchecked	Checked	Unchecked		18 - 40 years	Unchecked	Checked	Checked	Unchecked		Pharmacist or other pharmacy staff		Hospital or clinic		Checked	Checked	Checked	Unchecked
321	Patients	Male	36-60	Single	Secondary Education	18 - 40 years	Checked	Checked	Checked	Checked	Checked	Unchecked		Unchecked	Unchecked	Checked	Unchecked		Hospital or clinic		Unchecked	Checked	Checked	Unchecked		24 hour access	Depending on the cost	100 - 200 Naira	Unchecked	Unchecked	Unchecked	Unchecked	Unchecked	Unchecked			Unchecked	Unchecked	Unchecked	Unchecked						Unchecked	Unchecked	Unchecked	Unchecked
322	Patients	Male	18-35	Married	Post-Secondary Education	18 - 40 years	Checked	Checked	Checked	Checked	Checked	Unchecked		Unchecked	Unchecked	Checked	Unchecked		Community pharmacy		Checked	Checked	Checked	Checked	Whatsapp	24 hour access	Yes	100 - 200 Naira	Unchecked	Unchecked	Unchecked	Unchecked	Unchecked	Unchecked			Unchecked	Unchecked	Unchecked	Unchecked						Unchecked	Unchecked	Unchecked	Unchecked
323	Healthcare Workers	Female	18-35	Single	Post-Secondary Education		Unchecked	Unchecked	Unchecked	Unchecked	Unchecked	Unchecked		Unchecked	Unchecked	Unchecked	Unchecked				Unchecked	Unchecked	Unchecked	Unchecked					Checked	Unchecked	Checked	Checked	Unchecked	Unchecked		18 - 40 years	Unchecked	Checked	Checked	Unchecked		Specific staff employed for this sole purpose		Hospital or clinic		Unchecked	Checked	Checked	Unchecked
324	Healthcare Workers	Female	36-60	Married	Post-Secondary Education		Unchecked	Unchecked	Unchecked	Unchecked	Unchecked	Unchecked		Unchecked	Unchecked	Unchecked	Unchecked				Unchecked	Unchecked	Unchecked	Unchecked					Checked	Unchecked	Unchecked	Unchecked	Unchecked	Unchecked		41- 60 years	Checked	Unchecked	Unchecked	Unchecked		Specific staff employed for this sole purpose		Hospital or clinic		Unchecked	Unchecked	Checked	Unchecked
325	Healthcare Workers	Female	18-35	Single	Post-Secondary Education		Unchecked	Unchecked	Unchecked	Unchecked	Unchecked	Unchecked		Unchecked	Unchecked	Unchecked	Unchecked				Unchecked	Unchecked	Unchecked	Unchecked					Checked	Checked	Unchecked	Checked	Unchecked	Unchecked		18 - 40 years	Unchecked	Unchecked	Checked	Unchecked		Pharmacist or other pharmacy staff		Hospital or clinic		Unchecked	Checked	Checked	Unchecked
326	Healthcare Workers	Male	18-35	Single	Post-Secondary Education		Unchecked	Unchecked	Unchecked	Unchecked	Unchecked	Unchecked		Unchecked	Unchecked	Unchecked	Unchecked				Unchecked	Unchecked	Unchecked	Unchecked					Unchecked	Unchecked	Unchecked	Unchecked	Checked	Unchecked		18 - 40 years	Unchecked	Unchecked	Checked	Unchecked		Specific staff employed for this sole purpose		Community pharmacy		Unchecked	Unchecked	Checked	Unchecked
327	Patients	Male	36-60	Married	Primary Education	18 - 40 years	Checked	Unchecked	Checked	Checked	Unchecked	Unchecked		Checked	Checked	Checked	Unchecked		Hospital or clinic		Unchecked	Checked	Checked	Unchecked		24 hour access	No		Unchecked	Unchecked	Unchecked	Unchecked	Unchecked	Unchecked			Unchecked	Unchecked	Unchecked	Unchecked						Unchecked	Unchecked	Unchecked	Unchecked
328	Patients	Female	36-60	Married	Primary Education	18 - 40 years	Checked	Unchecked	Checked	Checked	Unchecked	Unchecked		Unchecked	Checked	Checked	Unchecked		Hospital or clinic		Unchecked	Checked	Checked	Unchecked		24 hour access	Yes	100 - 200 Naira	Unchecked	Unchecked	Unchecked	Unchecked	Unchecked	Unchecked			Unchecked	Unchecked	Unchecked	Unchecked						Unchecked	Unchecked	Unchecked	Unchecked
329	Healthcare Workers	Male	18-35	Single	Secondary Education		Unchecked	Unchecked	Unchecked	Unchecked	Unchecked	Unchecked		Unchecked	Unchecked	Unchecked	Unchecked				Unchecked	Unchecked	Unchecked	Unchecked					Checked	Unchecked	Unchecked	Unchecked	Unchecked	Unchecked		18 - 40 years	Unchecked	Unchecked	Checked	Unchecked		Pharmacist or other pharmacy staff		Hospital or clinic		Unchecked	Unchecked	Checked	Unchecked
330	Patients	Female	36-60	Separated	Secondary Education	18 - 40 years	Unchecked	Checked	Unchecked	Unchecked	Unchecked	Unchecked		Unchecked	Unchecked	Checked	Unchecked		Hospital or clinic		Unchecked	Checked	Checked	Unchecked		Afternoon (12-4pm)	Depending on the cost	100 - 200 Naira	Unchecked	Unchecked	Unchecked	Unchecked	Unchecked	Unchecked			Unchecked	Unchecked	Unchecked	Unchecked						Unchecked	Unchecked	Unchecked	Unchecked
331	Patients	Female	18-35	Married	Primary Education	18 - 40 years	Checked	Unchecked	Unchecked	Unchecked	Unchecked	Unchecked		Unchecked	Unchecked	Checked	Unchecked		Hospital or clinic		Unchecked	Checked	Unchecked	Unchecked		Evening (4pm-10pm)	No		Unchecked	Unchecked	Unchecked	Unchecked	Unchecked	Unchecked			Unchecked	Unchecked	Unchecked	Unchecked						Unchecked	Unchecked	Unchecked	Unchecked
332	Patients	Male	36-60	Married	Post-Secondary Education	18 - 40 years	Checked	Unchecked	Unchecked	Unchecked	Unchecked	Unchecked		Unchecked	Unchecked	Checked	Unchecked		Hospital or clinic		Unchecked	Checked	Checked	Unchecked		Afternoon (12-4pm)	No		Unchecked	Unchecked	Unchecked	Unchecked	Unchecked	Unchecked			Unchecked	Unchecked	Unchecked	Unchecked						Unchecked	Unchecked	Unchecked	Unchecked
333	Patients	Male	18-35	Married	Secondary Education	Above 60 years	Unchecked	Unchecked	Unchecked	Unchecked	Unchecked	Unchecked		Unchecked	Unchecked	Checked	Unchecked		Hospital or clinic		Unchecked	Unchecked	Checked	Unchecked		24 hour access	No		Unchecked	Unchecked	Unchecked	Unchecked	Unchecked	Unchecked			Unchecked	Unchecked	Unchecked	Unchecked						Unchecked	Unchecked	Unchecked	Unchecked
334	Patients	Female	18-35	Single	Secondary Education	I don't know	Checked	Unchecked	Unchecked	Unchecked	Unchecked	Unchecked		Unchecked	Unchecked	Checked	Unchecked		Bus stop		Unchecked	Checked	Checked	Unchecked		Morning (6am-12pm)	No		Unchecked	Unchecked	Unchecked	Unchecked	Unchecked	Unchecked			Unchecked	Unchecked	Unchecked	Unchecked						Unchecked	Unchecked	Unchecked	Unchecked
335	Patients	Male	36-60	Married	Secondary Education	18 - 40 years	Checked	Unchecked	Unchecked	Unchecked	Unchecked	Unchecked		Unchecked	Unchecked	Checked	Unchecked		Hospital or clinic		Checked	Unchecked	Unchecked	Unchecked		Evening (4pm-10pm)	No		Unchecked	Unchecked	Unchecked	Unchecked	Unchecked	Unchecked			Unchecked	Unchecked	Unchecked	Unchecked						Unchecked	Unchecked	Unchecked	Unchecked
336	Patients	Female	18-35	Married	Post-Secondary Education	41- 60 years	Checked	Unchecked	Unchecked	Checked	Checked	Unchecked		Unchecked	Unchecked	Checked	Unchecked		Hospital or clinic		Unchecked	Unchecked	Checked	Unchecked		Morning (6am-12pm)	Depending on the cost	200 - 500 Naira	Unchecked	Unchecked	Unchecked	Unchecked	Unchecked	Unchecked			Unchecked	Unchecked	Unchecked	Unchecked						Unchecked	Unchecked	Unchecked	Unchecked
337	Healthcare Workers	Female	36-60	Married	Post-Secondary Education		Unchecked	Unchecked	Unchecked	Unchecked	Unchecked	Unchecked		Unchecked	Unchecked	Unchecked	Unchecked				Unchecked	Unchecked	Unchecked	Unchecked					Checked	Unchecked	Unchecked	Unchecked	Unchecked	Unchecked		41- 60 years	Unchecked	Unchecked	Checked	Unchecked		Pharmacist or other pharmacy staff		Community pharmacy		Unchecked	Unchecked	Checked	Unchecked
338	Patients	Male	36-60	Married	Post-Secondary Education	18 - 40 years	Checked	Unchecked	Unchecked	Unchecked	Unchecked	Unchecked		Unchecked	Unchecked	Checked	Unchecked		Hospital or clinic		Unchecked	Checked	Unchecked	Unchecked		Afternoon (12-4pm)	No		Unchecked	Unchecked	Unchecked	Unchecked	Unchecked	Unchecked			Unchecked	Unchecked	Unchecked	Unchecked						Unchecked	Unchecked	Unchecked	Unchecked
339	Healthcare Workers	Male	18-35	Single	Post-Secondary Education		Unchecked	Unchecked	Unchecked	Unchecked	Unchecked	Unchecked		Unchecked	Unchecked	Unchecked	Unchecked				Unchecked	Unchecked	Unchecked	Unchecked					Checked	Unchecked	Checked	Checked	Checked	Unchecked		18 - 40 years	Checked	Checked	Checked	Unchecked		Pharmacist or other pharmacy staff		Hospital or clinic		Checked	Checked	Checked	Unchecked
340	Patients	Male	18-35	Single	Secondary Education	18 - 40 years	Checked	Unchecked	Unchecked	Unchecked	Unchecked	Unchecked		Unchecked	Unchecked	Checked	Unchecked		Hospital or clinic		Unchecked	Unchecked	Checked	Unchecked		Afternoon (12-4pm)	No		Unchecked	Unchecked	Unchecked	Unchecked	Unchecked	Unchecked			Unchecked	Unchecked	Unchecked	Unchecked						Unchecked	Unchecked	Unchecked	Unchecked
341	Healthcare Workers	Male	18-35	Married	Post-Secondary Education		Unchecked	Unchecked	Unchecked	Unchecked	Unchecked	Unchecked		Unchecked	Unchecked	Unchecked	Unchecked				Unchecked	Unchecked	Unchecked	Unchecked					Checked	Unchecked	Checked	Checked	Checked	Unchecked		18 - 40 years	Checked	Unchecked	Checked	Unchecked		Pharmacist or other pharmacy staff		Hospital or clinic		Unchecked	Unchecked	Checked	Unchecked
342	Patients	Female	18-35	Married	Secondary Education	I don't know	Checked	Unchecked	Unchecked	Unchecked	Unchecked	Unchecked		Unchecked	Unchecked	Checked	Unchecked		Hospital or clinic		Unchecked	Checked	Checked	Unchecked		Morning (6am-12pm)	Depending on the cost	100 - 200 Naira	Unchecked	Unchecked	Unchecked	Unchecked	Unchecked	Unchecked			Unchecked	Unchecked	Unchecked	Unchecked						Unchecked	Unchecked	Unchecked	Unchecked
343	Patients	Female	36-60	Married	Post-Secondary Education	I don't know	Unchecked	Unchecked	Unchecked	Unchecked	Unchecked	Unchecked		Unchecked	Checked	Unchecked	Unchecked		Hospital or clinic		Checked	Unchecked	Unchecked	Unchecked		24 hour access	No		Unchecked	Unchecked	Unchecked	Unchecked	Unchecked	Unchecked			Unchecked	Unchecked	Unchecked	Unchecked						Unchecked	Unchecked	Unchecked	Unchecked
344	Patients	Female	36-60	Married	Secondary Education	18 - 40 years	Checked	Unchecked	Unchecked	Unchecked	Unchecked	Unchecked		Unchecked	Checked	Unchecked	Unchecked		Hospital or clinic		Unchecked	Checked	Unchecked	Unchecked		Evening (4pm-10pm)	No		Unchecked	Unchecked	Unchecked	Unchecked	Unchecked	Unchecked			Unchecked	Unchecked	Unchecked	Unchecked						Unchecked	Unchecked	Unchecked	Unchecked
345	Patients	Male	Above 60	Married	Post-Secondary Education	18 - 40 years	Checked	Unchecked	Unchecked	Unchecked	Unchecked	Unchecked		Unchecked	Unchecked	Checked	Unchecked		Hospital or clinic		Unchecked	Checked	Checked	Unchecked		Afternoon (12-4pm)	No		Unchecked	Unchecked	Unchecked	Unchecked	Unchecked	Unchecked			Unchecked	Unchecked	Unchecked	Unchecked						Unchecked	Unchecked	Unchecked	Unchecked
346	Patients	Female	36-60	Married	Secondary Education	18 - 40 years	Checked	Unchecked	Unchecked	Unchecked	Unchecked	Unchecked		Unchecked	Unchecked	Checked	Unchecked		Hospital or clinic		Unchecked	Checked	Checked	Unchecked		Morning (6am-12pm)	Depending on the cost	100 - 200 Naira	Unchecked	Unchecked	Unchecked	Unchecked	Unchecked	Unchecked			Unchecked	Unchecked	Unchecked	Unchecked						Unchecked	Unchecked	Unchecked	Unchecked
347	Patients	Male	18-35	Married	Secondary Education	18 - 40 years	Checked	Checked	Checked	Checked	Checked	Unchecked		Unchecked	Checked	Checked	Unchecked		Hospital or clinic		Checked	Checked	Checked	Unchecked		Afternoon (12-4pm)	Depending on the cost	100 - 200 Naira	Unchecked	Unchecked	Unchecked	Unchecked	Unchecked	Unchecked			Unchecked	Unchecked	Unchecked	Unchecked						Unchecked	Unchecked	Unchecked	Unchecked
348	Patients	Male	18-35	Single	Post-Secondary Education	18 - 40 years	Checked	Unchecked	Unchecked	Unchecked	Unchecked	Unchecked		Checked	Checked	Checked	Unchecked		Hospital or clinic		Checked	Checked	Checked	Unchecked		24 hour access	Depending on the cost	200 - 500 Naira	Unchecked	Unchecked	Unchecked	Unchecked	Unchecked	Unchecked			Unchecked	Unchecked	Unchecked	Unchecked						Unchecked	Unchecked	Unchecked	Unchecked
349	Healthcare Workers	Male	36-60	Married	Primary Education		Unchecked	Unchecked	Unchecked	Unchecked	Unchecked	Unchecked		Unchecked	Unchecked	Unchecked	Unchecked				Unchecked	Unchecked	Unchecked	Unchecked					Checked	Unchecked	Unchecked	Unchecked	Unchecked	Unchecked		18 - 40 years	Unchecked	Unchecked	Checked	Unchecked		Pharmacist or other pharmacy staff		Hospital or clinic		Unchecked	Checked	Unchecked	Unchecked
350	Healthcare Workers	Male	18-35	Single	Post-Secondary Education		Unchecked	Unchecked	Unchecked	Unchecked	Unchecked	Unchecked		Unchecked	Unchecked	Unchecked	Unchecked				Unchecked	Unchecked	Unchecked	Unchecked					Checked	Unchecked	Unchecked	Unchecked	Checked	Unchecked		18 - 40 years	Checked	Checked	Checked	Unchecked		Specific staff employed for this sole purpose		Hospital or clinic		Unchecked	Checked	Checked	Unchecked
351	Patients	Female	36-60	Separated	Primary Education	18 - 40 years	Checked	Unchecked	Unchecked	Unchecked	Unchecked	Unchecked		Unchecked	Unchecked	Checked	Unchecked		Community pharmacy		Unchecked	Unchecked	Checked	Unchecked		24 hour access	Depending on the cost	100 - 200 Naira	Unchecked	Unchecked	Unchecked	Unchecked	Unchecked	Unchecked			Unchecked	Unchecked	Unchecked	Unchecked						Unchecked	Unchecked	Unchecked	Unchecked
352	Healthcare Workers	Male	36-60	Single	Post-Secondary Education		Unchecked	Unchecked	Unchecked	Unchecked	Unchecked	Unchecked		Unchecked	Unchecked	Unchecked	Unchecked				Unchecked	Unchecked	Unchecked	Unchecked					Checked	Unchecked	Unchecked	Unchecked	Unchecked	Unchecked		18 - 40 years	Unchecked	Unchecked	Checked	Unchecked		Specific staff employed for this sole purpose		Community pharmacy		Unchecked	Checked	Checked	Unchecked
353	Patients	Female	18-35	Single	Post-Secondary Education	I don't know	Unchecked	Unchecked	Unchecked	Unchecked	Unchecked	Unchecked		Unchecked	Unchecked	Checked	Unchecked		Bus stop		Unchecked	Checked	Unchecked	Unchecked		24 hour access	No		Unchecked	Unchecked	Unchecked	Unchecked	Unchecked	Unchecked			Unchecked	Unchecked	Unchecked	Unchecked						Unchecked	Unchecked	Unchecked	Unchecked
354	Healthcare Workers	Female	18-35	Married	Post-Secondary Education		Unchecked	Unchecked	Unchecked	Unchecked	Unchecked	Unchecked		Unchecked	Unchecked	Unchecked	Unchecked				Unchecked	Unchecked	Unchecked	Unchecked					Unchecked	Checked	Unchecked	Unchecked	Unchecked	Unchecked		41- 60 years	Unchecked	Unchecked	Checked	Unchecked		Specific staff employed for this sole purpose		Hospital or clinic		Unchecked	Checked	Unchecked	Unchecked
355	Patients	Female	18-35	Single	Post-Secondary Education	18 - 40 years	Checked	Unchecked	Unchecked	Unchecked	Unchecked	Unchecked		Checked	Checked	Unchecked	Unchecked		Bus stop		Unchecked	Checked	Unchecked	Unchecked		24 hour access	No		Unchecked	Unchecked	Unchecked	Unchecked	Unchecked	Unchecked			Unchecked	Unchecked	Unchecked	Unchecked						Unchecked	Unchecked	Unchecked	Unchecked
356	Healthcare Workers	Male	18-35	Single	Secondary Education		Unchecked	Unchecked	Unchecked	Unchecked	Unchecked	Unchecked		Unchecked	Unchecked	Unchecked	Unchecked				Unchecked	Unchecked	Unchecked	Unchecked					Checked	Unchecked	Unchecked	Checked	Checked	Unchecked		18 - 40 years	Checked	Checked	Checked	Unchecked		Pharmacist or other pharmacy staff		Hospital or clinic		Unchecked	Checked	Unchecked	Unchecked
357	Healthcare Workers	Male	18-35	Single	Post-Secondary Education		Unchecked	Unchecked	Unchecked	Unchecked	Unchecked	Unchecked		Unchecked	Unchecked	Unchecked	Unchecked				Unchecked	Unchecked	Unchecked	Unchecked					Checked	Unchecked	Checked	Unchecked	Checked	Unchecked		18 - 40 years	Checked	Unchecked	Unchecked	Unchecked		Pharmacist or other pharmacy staff		Hospital or clinic		Unchecked	Checked	Checked	Unchecked
358	Patients	Male	36-60	Single	Post-Secondary Education	18 - 40 years	Checked	Unchecked	Unchecked	Unchecked	Unchecked	Unchecked		Unchecked	Checked	Unchecked	Unchecked		Bus stop		Unchecked	Unchecked	Checked	Unchecked		24 hour access	Depending on the cost	200 - 500 Naira	Unchecked	Unchecked	Unchecked	Unchecked	Unchecked	Unchecked			Unchecked	Unchecked	Unchecked	Unchecked						Unchecked	Unchecked	Unchecked	Unchecked
359	Patients	Male	36-60	Separated	Primary Education	18 - 40 years	Checked	Checked	Checked	Checked	Checked	Unchecked		Checked	Checked	Checked	Unchecked		Other	Any convenient place	Checked	Checked	Checked	Unchecked		24 hour access	No		Unchecked	Unchecked	Unchecked	Unchecked	Unchecked	Unchecked			Unchecked	Unchecked	Unchecked	Unchecked						Unchecked	Unchecked	Unchecked	Unchecked
360	Patients	Female	18-35	Married	Secondary Education	I don't know	Checked	Checked	Checked	Checked	Unchecked	Unchecked		Checked	Checked	Checked	Unchecked		Other	Any where convenient	Unchecked	Checked	Checked	Unchecked		24 hour access	No		Unchecked	Unchecked	Unchecked	Unchecked	Unchecked	Unchecked			Unchecked	Unchecked	Unchecked	Unchecked						Unchecked	Unchecked	Unchecked	Unchecked
361	Patients	Male	36-60	Married	Post-Secondary Education	18 - 40 years	Checked	Unchecked	Unchecked	Unchecked	Unchecked	Unchecked		Unchecked	Unchecked	Checked	Unchecked		Hospital or clinic		Unchecked	Unchecked	Checked	Unchecked		Morning (6am-12pm)	Depending on the cost	200 - 500 Naira	Unchecked	Unchecked	Unchecked	Unchecked	Unchecked	Unchecked			Unchecked	Unchecked	Unchecked	Unchecked						Unchecked	Unchecked	Unchecked	Unchecked
362	Healthcare Workers	Male	18-35	Single	Post-Secondary Education		Unchecked	Unchecked	Unchecked	Unchecked	Unchecked	Unchecked		Unchecked	Unchecked	Unchecked	Unchecked				Unchecked	Unchecked	Unchecked	Unchecked					Checked	Unchecked	Unchecked	Unchecked	Checked	Unchecked		18 - 40 years	Checked	Checked	Checked	Unchecked		Pharmacist or other pharmacy staff		Hospital or clinic		Unchecked	Checked	Checked	Unchecked
363	Patients	Female	18-35	Single	Secondary Education	18 - 40 years	Unchecked	Checked	Checked	Checked	Checked	Unchecked		Checked	Checked	Checked	Unchecked		Community pharmacy		Checked	Checked	Checked	Unchecked		24 hour access	Depending on the cost		Unchecked	Unchecked	Unchecked	Unchecked	Unchecked	Unchecked			Unchecked	Unchecked	Unchecked	Unchecked						Unchecked	Unchecked	Unchecked	Unchecked
364	Patients	Female	Above 60	Separated	Post-Secondary Education	18 - 40 years	Checked	Unchecked	Unchecked	Unchecked	Unchecked	Unchecked		Unchecked	Unchecked	Checked	Unchecked		Hospital or clinic		Unchecked	Checked	Checked	Unchecked		24 hour access	Depending on the cost	200 - 500 Naira	Unchecked	Unchecked	Unchecked	Unchecked	Unchecked	Unchecked			Unchecked	Unchecked	Unchecked	Unchecked						Unchecked	Unchecked	Unchecked	Unchecked
365	Patients	Female	18-35	Single	Secondary Education	18 - 40 years	Unchecked	Unchecked	Unchecked	Unchecked	Unchecked	Unchecked		Unchecked	Unchecked	Unchecked	Unchecked		Community pharmacy		Unchecked	Unchecked	Unchecked	Unchecked		24 hour access	Depending on the cost	200 - 500 Naira	Unchecked	Unchecked	Unchecked	Unchecked	Unchecked	Unchecked			Unchecked	Unchecked	Unchecked	Unchecked						Unchecked	Unchecked	Unchecked	Unchecked
366	Patients	Male	36-60	Single	Post-Secondary Education	18 - 40 years	Checked	Unchecked	Unchecked	Checked	Checked	Unchecked		Unchecked	Checked	Checked	Unchecked		Community pharmacy		Checked	Checked	Checked	Unchecked		24 hour access	Depending on the cost	200 - 500 Naira	Unchecked	Unchecked	Unchecked	Unchecked	Unchecked	Unchecked			Unchecked	Unchecked	Unchecked	Unchecked						Unchecked	Unchecked	Unchecked	Unchecked
367	Patients	Female	Above 60	Separated	No formal Education	I don't know	Checked	Checked	Checked	Checked	Unchecked	Unchecked		Checked	Unchecked	Checked	Unchecked		Community pharmacy		Checked	Checked	Checked	Unchecked		24 hour access	No		Unchecked	Unchecked	Unchecked	Unchecked	Unchecked	Unchecked			Unchecked	Unchecked	Unchecked	Unchecked						Unchecked	Unchecked	Unchecked	Unchecked
368	Patients	Female	18-35	Married	Secondary Education	18 - 40 years	Checked	Checked	Checked	Checked	Checked	Unchecked		Unchecked	Checked	Checked	Unchecked		Hospital or clinic		Checked	Checked	Checked	Unchecked		Afternoon (12-4pm)	No		Unchecked	Unchecked	Unchecked	Unchecked	Unchecked	Unchecked			Unchecked	Unchecked	Unchecked	Unchecked						Unchecked	Unchecked	Unchecked	Unchecked
369	Patients	Female	36-60	Married	Secondary Education	18 - 40 years	Checked	Unchecked	Checked	Checked	Unchecked	Unchecked		Checked	Checked	Checked	Unchecked		Community pharmacy		Checked	Checked	Checked	Unchecked		24 hour access	No		Unchecked	Unchecked	Unchecked	Unchecked	Unchecked	Unchecked			Unchecked	Unchecked	Unchecked	Unchecked						Unchecked	Unchecked	Unchecked	Unchecked
370	Patients	Male	36-60	Married	No formal Education	18 - 40 years	Checked	Unchecked	Unchecked	Unchecked	Unchecked	Unchecked		Unchecked	Unchecked	Checked	Unchecked		Religious institution		Unchecked	Unchecked	Checked	Unchecked		Afternoon (12-4pm)	Yes	500 - 1000 Naira	Unchecked	Unchecked	Unchecked	Unchecked	Unchecked	Unchecked			Unchecked	Unchecked	Unchecked	Unchecked						Unchecked	Unchecked	Unchecked	Unchecked
371	Patients	Female	Above 60	Separated	No formal Education	18 - 40 years	Checked	Unchecked	Unchecked	Unchecked	Unchecked	Unchecked		Unchecked	Unchecked	Checked	Unchecked		Community pharmacy		Unchecked	Unchecked	Unchecked	Checked	Village head	Evening (4pm-10pm)	Depending on the cost	Above 1000 Naira	Unchecked	Unchecked	Unchecked	Unchecked	Unchecked	Unchecked			Unchecked	Unchecked	Unchecked	Unchecked						Unchecked	Unchecked	Unchecked	Unchecked
372	Patients	Male	18-35	Single	Primary Education	13 - 17 years	Checked	Unchecked	Unchecked	Unchecked	Unchecked	Unchecked		Unchecked	Checked	Unchecked	Unchecked		Community pharmacy		Unchecked	Checked	Unchecked	Unchecked		Evening (4pm-10pm)	Depending on the cost	Above 1000 Naira	Unchecked	Unchecked	Unchecked	Unchecked	Unchecked	Unchecked			Unchecked	Unchecked	Unchecked	Unchecked						Unchecked	Unchecked	Unchecked	Unchecked
373	Patients	Male	36-60	Separated	Primary Education	18 - 40 years	Checked	Unchecked	Unchecked	Unchecked	Unchecked	Unchecked		Checked	Unchecked	Unchecked	Unchecked		Hospital or clinic		Unchecked	Checked	Unchecked	Unchecked		Morning (6am-12pm)	Yes	Above 1000 Naira	Unchecked	Unchecked	Unchecked	Unchecked	Unchecked	Unchecked			Unchecked	Unchecked	Unchecked	Unchecked						Unchecked	Unchecked	Unchecked	Unchecked
374	Healthcare Workers	Male	18-35	Single	Post-Secondary Education		Unchecked	Unchecked	Unchecked	Unchecked	Unchecked	Unchecked		Unchecked	Unchecked	Unchecked	Unchecked				Unchecked	Unchecked	Unchecked	Unchecked					Checked	Unchecked	Unchecked	Unchecked	Unchecked	Unchecked		18 - 40 years	Unchecked	Checked	Unchecked	Unchecked		Pharmacist or other pharmacy staff		Community pharmacy		Unchecked	Checked	Checked	Unchecked
375	Healthcare Workers	Female	18-35	Single	Post-Secondary Education		Unchecked	Unchecked	Unchecked	Unchecked	Unchecked	Unchecked		Unchecked	Unchecked	Unchecked	Unchecked				Unchecked	Unchecked	Unchecked	Unchecked					Checked	Unchecked	Unchecked	Unchecked	Unchecked	Unchecked		18 - 40 years	Unchecked	Unchecked	Checked	Unchecked		Specific staff employed for this sole purpose		Community pharmacy		Unchecked	Unchecked	Checked	Checked
376	Healthcare Workers	Female	18-35	Single	Post-Secondary Education		Unchecked	Unchecked	Unchecked	Unchecked	Unchecked	Unchecked		Unchecked	Unchecked	Unchecked	Unchecked				Unchecked	Unchecked	Unchecked	Unchecked					Checked	Unchecked	Unchecked	Unchecked	Unchecked	Unchecked		41- 60 years	Unchecked	Unchecked	Checked	Unchecked		HIV case manager		Community pharmacy		Unchecked	Unchecked	Checked	Unchecked
377	Healthcare Workers	Female	36-60	Married	Post-Secondary Education		Unchecked	Unchecked	Unchecked	Unchecked	Unchecked	Unchecked		Unchecked	Unchecked	Unchecked	Unchecked				Unchecked	Unchecked	Unchecked	Unchecked					Checked	Unchecked	Unchecked	Unchecked	Unchecked	Unchecked		18 - 40 years	Unchecked	Unchecked	Checked	Unchecked		Pharmacist or other pharmacy staff		Hospital or clinic		Unchecked	Unchecked	Checked	Unchecked
378	Healthcare Workers	Male	18-35	Single	Post-Secondary Education		Unchecked	Unchecked	Unchecked	Unchecked	Unchecked	Unchecked		Unchecked	Unchecked	Unchecked	Unchecked				Unchecked	Unchecked	Unchecked	Unchecked					Checked	Unchecked	Unchecked	Unchecked	Unchecked	Unchecked		18 - 40 years	Checked	Unchecked	Unchecked	Unchecked		Pharmacist or other pharmacy staff		Religious institution		Unchecked	Checked	Unchecked	Unchecked
379	Healthcare Workers	Male	18-35	Married	Post-Secondary Education		Unchecked	Unchecked	Unchecked	Unchecked	Unchecked	Unchecked		Unchecked	Unchecked	Unchecked	Unchecked				Unchecked	Unchecked	Unchecked	Unchecked					Checked	Unchecked	Unchecked	Unchecked	Unchecked	Unchecked		41- 60 years	Unchecked	Unchecked	Checked	Unchecked		Pharmacist or other pharmacy staff		Community pharmacy		Unchecked	Checked	Unchecked	Unchecked
380	Healthcare Workers	Male	18-35	Married	Post-Secondary Education		Unchecked	Unchecked	Unchecked	Unchecked	Unchecked	Unchecked		Unchecked	Unchecked	Unchecked	Unchecked				Unchecked	Unchecked	Unchecked	Unchecked					Checked	Unchecked	Unchecked	Unchecked	Unchecked	Unchecked		41- 60 years	Unchecked	Unchecked	Checked	Unchecked		Pharmacist or other pharmacy staff		Community pharmacy		Unchecked	Checked	Unchecked	Unchecked
381	Healthcare Workers	Male	18-35	Single	Post-Secondary Education		Unchecked	Unchecked	Unchecked	Unchecked	Unchecked	Unchecked		Unchecked	Unchecked	Unchecked	Unchecked				Unchecked	Unchecked	Unchecked	Unchecked					Checked	Unchecked	Unchecked	Unchecked	Unchecked	Unchecked		Above 60 years	Unchecked	Unchecked	Checked	Unchecked		Pharmacist or other pharmacy staff		Community pharmacy		Unchecked	Checked	Unchecked	Unchecked
382	Healthcare Workers	Male	18-35	Single	Post-Secondary Education		Unchecked	Unchecked	Unchecked	Unchecked	Unchecked	Unchecked		Unchecked	Unchecked	Unchecked	Unchecked				Unchecked	Unchecked	Unchecked	Unchecked					Checked	Unchecked	Unchecked	Unchecked	Unchecked	Unchecked		Above 60 years	Unchecked	Unchecked	Checked	Unchecked		Pharmacist or other pharmacy staff		Hospital or clinic		Unchecked	Checked	Unchecked	Unchecked
383	Patients	Female	18-35	Single	Secondary Education	18 - 40 years	Checked	Unchecked	Unchecked	Unchecked	Unchecked	Unchecked		Unchecked	Unchecked	Checked	Unchecked		Hospital or clinic		Unchecked	Checked	Checked	Unchecked		Evening (4pm-10pm)	No		Unchecked	Unchecked	Unchecked	Unchecked	Unchecked	Unchecked			Unchecked	Unchecked	Unchecked	Unchecked						Unchecked	Unchecked	Unchecked	Unchecked
384	Patients	Male	18-35	Single	Secondary Education	18 - 40 years	Checked	Unchecked	Unchecked	Unchecked	Unchecked	Unchecked		Unchecked	Unchecked	Checked	Unchecked		Hospital or clinic		Unchecked	Checked	Unchecked	Unchecked		24 hour access	Yes	500 - 1000 Naira	Unchecked	Unchecked	Unchecked	Unchecked	Unchecked	Unchecked			Unchecked	Unchecked	Unchecked	Unchecked						Unchecked	Unchecked	Unchecked	Unchecked
385	Patients	Male	18-35	Married	Secondary Education	18 - 40 years	Checked	Unchecked	Unchecked	Unchecked	Unchecked	Unchecked		Unchecked	Unchecked	Checked	Unchecked		Hospital or clinic		Unchecked	Checked	Unchecked	Unchecked		24 hour access	No		Unchecked	Unchecked	Unchecked	Unchecked	Unchecked	Unchecked			Unchecked	Unchecked	Unchecked	Unchecked						Unchecked	Unchecked	Unchecked	Unchecked
386	Patients	Male	36-60	Married	Post-Secondary Education	18 - 40 years	Checked	Unchecked	Checked	Checked	Unchecked	Unchecked		Checked	Checked	Checked	Unchecked		Hospital or clinic		Unchecked	Checked	Checked	Unchecked		Morning (6am-12pm)	No		Unchecked	Unchecked	Unchecked	Unchecked	Unchecked	Unchecked			Unchecked	Unchecked	Unchecked	Unchecked						Unchecked	Unchecked	Unchecked	Unchecked
387	Patients	Female	36-60	Married	Post-Secondary Education	18 - 40 years	Checked	Unchecked	Unchecked	Unchecked	Unchecked	Unchecked		Unchecked	Unchecked	Checked	Unchecked		Community pharmacy		Unchecked	Checked	Unchecked	Unchecked		24 hour access	Yes	500 - 1000 Naira	Unchecked	Unchecked	Unchecked	Unchecked	Unchecked	Unchecked			Unchecked	Unchecked	Unchecked	Unchecked						Unchecked	Unchecked	Unchecked	Unchecked
388	Patients	Female	18-35	Married	Post-Secondary Education	18 - 40 years	Checked	Unchecked	Unchecked	Checked	Unchecked	Unchecked		Unchecked	Unchecked	Checked	Unchecked		Hospital or clinic		Unchecked	Checked	Unchecked	Unchecked		24 hour access	Yes	200 - 500 Naira	Unchecked	Unchecked	Unchecked	Unchecked	Unchecked	Unchecked			Unchecked	Unchecked	Unchecked	Unchecked						Unchecked	Unchecked	Unchecked	Unchecked
389	Patients	Male	36-60	Married	Post-Secondary Education	41- 60 years	Checked	Unchecked	Unchecked	Checked	Unchecked	Unchecked		Unchecked	Unchecked	Checked	Unchecked		Hospital or clinic		Unchecked	Checked	Unchecked	Unchecked		24 hour access	Yes	500 - 1000 Naira	Unchecked	Unchecked	Unchecked	Unchecked	Unchecked	Unchecked			Unchecked	Unchecked	Unchecked	Unchecked						Unchecked	Unchecked	Unchecked	Unchecked
390	Patients	Male	36-60	Married	Post-Secondary Education	I don't know	Checked	Unchecked	Checked	Checked	Checked	Unchecked		Checked	Checked	Checked	Unchecked		Hospital or clinic		Unchecked	Checked	Checked	Unchecked		24 hour access	Depending on the cost	100 - 200 Naira	Unchecked	Unchecked	Unchecked	Unchecked	Unchecked	Unchecked			Unchecked	Unchecked	Unchecked	Unchecked						Unchecked	Unchecked	Unchecked	Unchecked
391	Patients	Female	18-35	Single	Secondary Education	18 - 40 years	Checked	Unchecked	Unchecked	Unchecked	Unchecked	Unchecked		Checked	Checked	Checked	Unchecked		Hospital or clinic		Unchecked	Checked	Checked	Unchecked		Evening (4pm-10pm)	No		Unchecked	Unchecked	Unchecked	Unchecked	Unchecked	Unchecked			Unchecked	Unchecked	Unchecked	Unchecked						Unchecked	Unchecked	Unchecked	Unchecked
392	Patients	Female	36-60	Married	Secondary Education	18 - 40 years	Checked	Unchecked	Unchecked	Unchecked	Unchecked	Unchecked		Unchecked	Unchecked	Checked	Unchecked		Hospital or clinic		Unchecked	Checked	Unchecked	Unchecked		24 hour access	Depending on the cost	100 - 200 Naira	Unchecked	Unchecked	Unchecked	Unchecked	Unchecked	Unchecked			Unchecked	Unchecked	Unchecked	Unchecked						Unchecked	Unchecked	Unchecked	Unchecked
393	Patients	Female	18-35	Single	Secondary Education	18 - 40 years	Checked	Unchecked	Unchecked	Unchecked	Unchecked	Unchecked		Checked	Checked	Checked	Unchecked		Community pharmacy		Unchecked	Checked	Checked	Unchecked		24 hour access	Depending on the cost	100 - 200 Naira	Unchecked	Unchecked	Unchecked	Unchecked	Unchecked	Unchecked			Unchecked	Unchecked	Unchecked	Unchecked						Unchecked	Unchecked	Unchecked	Unchecked
394	Healthcare Workers	Male	18-35	Married	Post-Secondary Education		Unchecked	Unchecked	Unchecked	Unchecked	Unchecked	Unchecked		Unchecked	Unchecked	Unchecked	Unchecked				Unchecked	Unchecked	Unchecked	Unchecked					Checked	Unchecked	Unchecked	Unchecked	Unchecked	Unchecked		18 - 40 years	Unchecked	Unchecked	Checked	Unchecked		Specific staff employed for this sole purpose		Community pharmacy		Unchecked	Checked	Checked	Unchecked
395	Patients	Female	36-60	Separated	Primary Education	18 - 40 years	Checked	Unchecked	Unchecked	Unchecked	Unchecked	Unchecked		Unchecked	Unchecked	Checked	Unchecked		Hospital or clinic		Unchecked	Unchecked	Checked	Unchecked		Evening (4pm-10pm)	Depending on the cost	100 - 200 Naira	Unchecked	Unchecked	Unchecked	Unchecked	Unchecked	Unchecked			Unchecked	Unchecked	Unchecked	Unchecked						Unchecked	Unchecked	Unchecked	Unchecked
396	Patients	Male	36-60	Married	Secondary Education	18 - 40 years	Checked	Unchecked	Unchecked	Unchecked	Unchecked	Unchecked		Unchecked	Checked	Checked	Unchecked		Community pharmacy		Unchecked	Checked	Checked	Unchecked		24 hour access	Depending on the cost	Above 1000 Naira	Unchecked	Unchecked	Unchecked	Unchecked	Unchecked	Unchecked			Unchecked	Unchecked	Unchecked	Unchecked						Unchecked	Unchecked	Unchecked	Unchecked
397	Patients	Female	36-60	Separated	Secondary Education	18 - 40 years	Checked	Unchecked	Unchecked	Unchecked	Unchecked	Unchecked		Checked	Unchecked	Checked	Checked	Home visit	Community pharmacy		Unchecked	Unchecked	Checked	Unchecked		24 hour access	No		Unchecked	Unchecked	Unchecked	Unchecked	Unchecked	Unchecked			Unchecked	Unchecked	Unchecked	Unchecked						Unchecked	Unchecked	Unchecked	Unchecked
398	Healthcare Workers	Male	18-35	Single	Post-Secondary Education		Unchecked	Unchecked	Unchecked	Unchecked	Unchecked	Unchecked		Unchecked	Unchecked	Unchecked	Unchecked				Unchecked	Unchecked	Unchecked	Unchecked					Checked	Unchecked	Unchecked	Unchecked	Unchecked	Unchecked		18 - 40 years	Checked	Unchecked	Checked	Unchecked		Pharmacist or other pharmacy staff		Other		Checked	Checked	Checked	Unchecked
399	Patients	Female	36-60	Married	Primary Education	41- 60 years	Checked	Unchecked	Checked	Checked	Checked	Unchecked		Unchecked	Unchecked	Checked	Unchecked		Hospital or clinic		Unchecked	Checked	Unchecked	Unchecked		24 hour access	Yes	500 - 1000 Naira	Unchecked	Unchecked	Unchecked	Unchecked	Unchecked	Unchecked			Unchecked	Unchecked	Unchecked	Unchecked						Unchecked	Unchecked	Unchecked	Unchecked
400	Healthcare Workers	Female	18-35	Single	Secondary Education		Unchecked	Unchecked	Unchecked	Unchecked	Unchecked	Unchecked		Unchecked	Unchecked	Unchecked	Unchecked				Unchecked	Unchecked	Unchecked	Unchecked					Checked	Unchecked	Unchecked	Unchecked	Checked	Unchecked		18 - 40 years	Unchecked	Unchecked	Checked	Unchecked		Pharmacist or other pharmacy staff		Hospital or clinic		Unchecked	Unchecked	Checked	Unchecked
401	Patients	Male	18-35	Single	Primary Education	18 - 40 years	Checked	Unchecked	Unchecked	Unchecked	Unchecked	Unchecked		Checked	Checked	Checked	Unchecked		Hospital or clinic		Checked	Checked	Checked	Unchecked		Evening (4pm-10pm)	Depending on the cost	100 - 200 Naira	Unchecked	Unchecked	Unchecked	Unchecked	Unchecked	Unchecked			Unchecked	Unchecked	Unchecked	Unchecked						Unchecked	Unchecked	Unchecked	Unchecked
402	Patients	Female	36-60	Married	Post-Secondary Education	18 - 40 years	Checked	Unchecked	Unchecked	Unchecked	Unchecked	Unchecked		Unchecked	Checked	Unchecked	Unchecked		Hospital or clinic		Unchecked	Checked	Unchecked	Unchecked		24 hour access	Yes	100 - 200 Naira	Unchecked	Unchecked	Unchecked	Unchecked	Unchecked	Unchecked			Unchecked	Unchecked	Unchecked	Unchecked						Unchecked	Unchecked	Unchecked	Unchecked
403	Patients	Female	36-60	Married	Secondary Education	18 - 40 years	Checked	Unchecked	Unchecked	Unchecked	Unchecked	Unchecked		Checked	Unchecked	Checked	Unchecked		Hospital or clinic		Unchecked	Checked	Checked	Unchecked		24 hour access	Depending on the cost	100 - 200 Naira	Unchecked	Unchecked	Unchecked	Unchecked	Unchecked	Unchecked			Unchecked	Unchecked	Unchecked	Unchecked						Unchecked	Unchecked	Unchecked	Unchecked
404	Patients	Female	36-60	Married	Post-Secondary Education	41- 60 years	Checked	Checked	Checked	Checked	Checked	Unchecked		Unchecked	Unchecked	Checked	Unchecked		Hospital or clinic		Unchecked	Checked	Unchecked	Unchecked		24 hour access	Yes	100 - 200 Naira	Unchecked	Unchecked	Unchecked	Unchecked	Unchecked	Unchecked			Unchecked	Unchecked	Unchecked	Unchecked						Unchecked	Unchecked	Unchecked	Unchecked
405	Healthcare Workers	Female	18-35	Married	Post-Secondary Education		Unchecked	Unchecked	Unchecked	Unchecked	Unchecked	Unchecked		Unchecked	Unchecked	Unchecked	Unchecked				Unchecked	Unchecked	Unchecked	Unchecked					Checked	Unchecked	Unchecked	Unchecked	Unchecked	Unchecked		18 - 40 years	Unchecked	Unchecked	Checked	Unchecked		Specific staff employed for this sole purpose		Hospital or clinic		Unchecked	Checked	Checked	Unchecked
406	Healthcare Workers	Male	18-35	Married	Post-Secondary Education		Unchecked	Unchecked	Unchecked	Unchecked	Unchecked	Unchecked		Unchecked	Unchecked	Unchecked	Unchecked				Unchecked	Unchecked	Unchecked	Unchecked					Checked	Unchecked	Unchecked	Unchecked	Checked	Unchecked		41- 60 years	Unchecked	Unchecked	Checked	Unchecked		HIV case manager		Hospital or clinic		Unchecked	Checked	Checked	Unchecked
407	Patients	Male	Above 60	Married	Post-Secondary Education	41- 60 years	Checked	Unchecked	Unchecked	Checked	Unchecked	Unchecked		Unchecked	Checked	Checked	Unchecked		Hospital or clinic		Unchecked	Unchecked	Checked	Unchecked		24 hour access	No		Unchecked	Unchecked	Unchecked	Unchecked	Unchecked	Unchecked			Unchecked	Unchecked	Unchecked	Unchecked						Unchecked	Unchecked	Unchecked	Unchecked
408	Patients	Female	36-60	Separated	Secondary Education	41- 60 years	Checked	Unchecked	Unchecked	Unchecked	Unchecked	Unchecked		Unchecked	Unchecked	Checked	Unchecked		Community pharmacy		Unchecked	Unchecked	Checked	Unchecked		24 hour access	Depending on the cost	500 - 1000 Naira	Unchecked	Unchecked	Unchecked	Unchecked	Unchecked	Unchecked			Unchecked	Unchecked	Unchecked	Unchecked						Unchecked	Unchecked	Unchecked	Unchecked
409	Patients	Male	36-60	Married	Primary Education	41- 60 years	Unchecked	Unchecked	Unchecked	Checked	Unchecked	Unchecked		Unchecked	Unchecked	Checked	Unchecked		Hospital or clinic		Unchecked	Unchecked	Checked	Unchecked		Evening (4pm-10pm)	No		Unchecked	Unchecked	Unchecked	Unchecked	Unchecked	Unchecked			Unchecked	Unchecked	Unchecked	Unchecked						Unchecked	Unchecked	Unchecked	Unchecked
410	Patients	Male	36-60	Married	Secondary Education	18 - 40 years	Checked	Unchecked	Unchecked	Unchecked	Unchecked	Unchecked		Checked	Unchecked	Checked	Unchecked		Hospital or clinic		Unchecked	Checked	Checked	Unchecked		24 hour access	Depending on the cost	100 - 200 Naira	Unchecked	Unchecked	Unchecked	Unchecked	Unchecked	Unchecked			Unchecked	Unchecked	Unchecked	Unchecked						Unchecked	Unchecked	Unchecked	Unchecked
411	Patients	Female	36-60	Married	Secondary Education	41- 60 years	Checked	Unchecked	Unchecked	Unchecked	Unchecked	Unchecked		Unchecked	Unchecked	Checked	Unchecked		Community pharmacy		Unchecked	Checked	Unchecked	Unchecked		24 hour access	No		Unchecked	Unchecked	Unchecked	Unchecked	Unchecked	Unchecked			Unchecked	Unchecked	Unchecked	Unchecked						Unchecked	Unchecked	Unchecked	Unchecked
412	Healthcare Workers	Female	36-60	Married	Post-Secondary Education		Unchecked	Unchecked	Unchecked	Unchecked	Unchecked	Unchecked		Unchecked	Unchecked	Unchecked	Unchecked				Unchecked	Unchecked	Unchecked	Unchecked					Unchecked	Unchecked	Checked	Checked	Unchecked	Unchecked		41- 60 years	Unchecked	Unchecked	Checked	Unchecked		Pharmacist or other pharmacy staff		Hospital or clinic		Unchecked	Unchecked	Checked	Unchecked
413	Healthcare Workers	Female	18-35	Married	Post-Secondary Education		Unchecked	Unchecked	Unchecked	Unchecked	Unchecked	Unchecked		Unchecked	Unchecked	Unchecked	Unchecked				Unchecked	Unchecked	Unchecked	Unchecked					Unchecked	Unchecked	Checked	Checked	Unchecked	Unchecked		18 - 40 years	Unchecked	Unchecked	Checked	Unchecked		Pharmacist or other pharmacy staff		Hospital or clinic		Unchecked	Unchecked	Checked	Unchecked
414	Healthcare Workers	Male	18-35	Single	Post-Secondary Education		Unchecked	Unchecked	Unchecked	Unchecked	Unchecked	Unchecked		Unchecked	Unchecked	Unchecked	Unchecked				Unchecked	Unchecked	Unchecked	Unchecked					Unchecked	Unchecked	Checked	Checked	Unchecked	Unchecked		18 - 40 years	Unchecked	Unchecked	Checked	Unchecked		Pharmacist or other pharmacy staff		Hospital or clinic		Unchecked	Unchecked	Checked	Unchecked
415	Patients	Male	18-35	Single	Secondary Education	18 - 40 years	Unchecked	Unchecked	Checked	Checked	Unchecked	Unchecked		Unchecked	Unchecked	Checked	Unchecked		Community pharmacy		Unchecked	Unchecked	Checked	Unchecked		Evening (4pm-10pm)	No		Unchecked	Unchecked	Unchecked	Unchecked	Unchecked	Unchecked			Unchecked	Unchecked	Unchecked	Unchecked						Unchecked	Unchecked	Unchecked	Unchecked
416	Patients	Female	18-35	Married	Primary Education	18 - 40 years	Checked	Unchecked	Unchecked	Unchecked	Unchecked	Unchecked		Checked	Unchecked	Unchecked	Unchecked		Hospital or clinic		Unchecked	Checked	Checked	Unchecked		24 hour access	No		Unchecked	Unchecked	Unchecked	Unchecked	Unchecked	Unchecked			Unchecked	Unchecked	Unchecked	Unchecked						Unchecked	Unchecked	Unchecked	Unchecked
417	Patients	Male	36-60	Married	No formal Education	18 - 40 years	Checked	Unchecked	Unchecked	Unchecked	Unchecked	Unchecked		Checked	Unchecked	Checked	Unchecked		Hospital or clinic		Unchecked	Checked	Checked	Unchecked		24 hour access	Depending on the cost	100 - 200 Naira	Unchecked	Unchecked	Unchecked	Unchecked	Unchecked	Unchecked			Unchecked	Unchecked	Unchecked	Unchecked						Unchecked	Unchecked	Unchecked	Unchecked
418	Patients	Female	36-60	Married	Primary Education	18 - 40 years	Unchecked	Unchecked	Checked	Checked	Unchecked	Unchecked		Unchecked	Unchecked	Checked	Unchecked		Community pharmacy		Unchecked	Unchecked	Checked	Unchecked		Afternoon (12-4pm)	No		Unchecked	Unchecked	Unchecked	Unchecked	Unchecked	Unchecked			Unchecked	Unchecked	Unchecked	Unchecked						Unchecked	Unchecked	Unchecked	Unchecked
419	Healthcare Workers	Male	36-60	Married	Post-Secondary Education		Unchecked	Unchecked	Unchecked	Unchecked	Unchecked	Unchecked		Unchecked	Unchecked	Unchecked	Unchecked				Unchecked	Unchecked	Unchecked	Unchecked					Checked	Checked	Checked	Checked	Checked	Unchecked		41- 60 years	Unchecked	Unchecked	Checked	Unchecked		Pharmacist or other pharmacy staff		Community pharmacy		Unchecked	Checked	Checked	Unchecked
420	Patients	Male	36-60	Married	No formal Education	18 - 40 years	Unchecked	Unchecked	Unchecked	Unchecked	Unchecked	Unchecked		Unchecked	Unchecked	Checked	Unchecked		Community pharmacy		Unchecked	Unchecked	Checked	Unchecked		Afternoon (12-4pm)	Depending on the cost	100 - 200 Naira	Unchecked	Unchecked	Unchecked	Unchecked	Unchecked	Unchecked			Unchecked	Unchecked	Unchecked	Unchecked						Unchecked	Unchecked	Unchecked	Unchecked
421	Patients	Female	18-35	Married	Secondary Education	18 - 40 years	Checked	Unchecked	Unchecked	Unchecked	Unchecked	Unchecked		Checked	Unchecked	Unchecked	Unchecked		Hospital or clinic		Unchecked	Checked	Checked	Unchecked		24 hour access	No		Unchecked	Unchecked	Unchecked	Unchecked	Unchecked	Unchecked			Unchecked	Unchecked	Unchecked	Unchecked						Unchecked	Unchecked	Unchecked	Unchecked
422	Patients	Female	18-35	Married	Secondary Education	18 - 40 years	Checked	Unchecked	Checked	Unchecked	Checked	Unchecked		Checked	Unchecked	Unchecked	Unchecked		Hospital or clinic		Unchecked	Checked	Checked	Unchecked		24 hour access	No		Unchecked	Unchecked	Unchecked	Unchecked	Unchecked	Unchecked			Unchecked	Unchecked	Unchecked	Unchecked						Unchecked	Unchecked	Unchecked	Unchecked
423	Healthcare Workers	Female	18-35	Married	Post-Secondary Education		Unchecked	Unchecked	Unchecked	Unchecked	Unchecked	Unchecked		Unchecked	Unchecked	Unchecked	Unchecked				Unchecked	Unchecked	Unchecked	Unchecked					Checked	Checked	Checked	Checked	Checked	Unchecked		18 - 40 years	Unchecked	Checked	Checked	Unchecked		Pharmacist or other pharmacy staff		Hospital or clinic		Checked	Checked	Checked	Unchecked
424	Healthcare Workers	Female	18-35	Married	Post-Secondary Education		Unchecked	Unchecked	Unchecked	Unchecked	Unchecked	Unchecked		Unchecked	Unchecked	Unchecked	Unchecked				Unchecked	Unchecked	Unchecked	Unchecked					Checked	Unchecked	Checked	Checked	Checked	Unchecked		18 - 40 years	Checked	Checked	Checked	Unchecked		Pharmacist or other pharmacy staff		Hospital or clinic		Checked	Checked	Checked	Unchecked
425	Patients	Male	36-60	Married	Post-Secondary Education	18 - 40 years	Checked	Unchecked	Unchecked	Unchecked	Unchecked	Unchecked		Checked	Unchecked	Checked	Unchecked		Hospital or clinic		Unchecked	Checked	Checked	Unchecked		Afternoon (12-4pm)	No		Unchecked	Unchecked	Unchecked	Unchecked	Unchecked	Unchecked			Unchecked	Unchecked	Unchecked	Unchecked						Unchecked	Unchecked	Unchecked	Unchecked
426	Healthcare Workers	Female	36-60	Married	Post-Secondary Education		Unchecked	Unchecked	Unchecked	Unchecked	Unchecked	Unchecked		Unchecked	Unchecked	Unchecked	Unchecked				Unchecked	Unchecked	Unchecked	Unchecked					Checked	Unchecked	Unchecked	Unchecked	Unchecked	Unchecked		18 - 40 years	Checked	Checked	Checked	Unchecked		Pharmacist or other pharmacy staff		Hospital or clinic		Unchecked	Checked	Checked	Unchecked
427	Healthcare Workers	Male	18-35	Single	Post-Secondary Education		Unchecked	Unchecked	Unchecked	Unchecked	Unchecked	Unchecked		Unchecked	Unchecked	Unchecked	Unchecked				Unchecked	Unchecked	Unchecked	Unchecked					Checked	Unchecked	Unchecked	Unchecked	Unchecked	Unchecked		18 - 40 years	Unchecked	Unchecked	Checked	Unchecked		Pharmacist or other pharmacy staff		Hospital or clinic		Unchecked	Checked	Checked	Unchecked
428	Healthcare Workers	Male	18-35	Single	Post-Secondary Education		Unchecked	Unchecked	Unchecked	Unchecked	Unchecked	Unchecked		Unchecked	Unchecked	Unchecked	Unchecked				Unchecked	Unchecked	Unchecked	Unchecked					Checked	Unchecked	Unchecked	Unchecked	Unchecked	Unchecked		18 - 40 years	Unchecked	Unchecked	Checked	Unchecked		Pharmacist or other pharmacy staff		Hospital or clinic		Unchecked	Checked	Checked	Unchecked
429	Healthcare Workers	Female	18-35	Single	Post-Secondary Education		Unchecked	Unchecked	Unchecked	Unchecked	Unchecked	Unchecked		Unchecked	Unchecked	Unchecked	Unchecked				Unchecked	Unchecked	Unchecked	Unchecked					Checked	Unchecked	Unchecked	Unchecked	Unchecked	Unchecked		18 - 40 years	Unchecked	Checked	Unchecked	Unchecked		Pharmacist or other pharmacy staff		Hospital or clinic		Unchecked	Checked	Checked	Unchecked
430	Healthcare Workers	Female	18-35	Married	Post-Secondary Education		Unchecked	Unchecked	Unchecked	Unchecked	Unchecked	Unchecked		Unchecked	Unchecked	Unchecked	Unchecked				Unchecked	Unchecked	Unchecked	Unchecked					Checked	Unchecked	Unchecked	Unchecked	Unchecked	Unchecked		18 - 40 years	Checked	Unchecked	Unchecked	Unchecked		Pharmacist or other pharmacy staff		Hospital or clinic		Unchecked	Checked	Checked	Unchecked
431	Healthcare Workers	Male	18-35	Single	Post-Secondary Education		Unchecked	Unchecked	Unchecked	Unchecked	Unchecked	Unchecked		Unchecked	Unchecked	Unchecked	Unchecked				Unchecked	Unchecked	Unchecked	Unchecked					Checked	Unchecked	Unchecked	Unchecked	Unchecked	Unchecked		18 - 40 years	Unchecked	Unchecked	Checked	Unchecked		Pharmacist or other pharmacy staff		Hospital or clinic		Unchecked	Checked	Checked	Unchecked
432	Healthcare Workers	Female	36-60	Married	Post-Secondary Education		Unchecked	Unchecked	Unchecked	Unchecked	Unchecked	Unchecked		Unchecked	Unchecked	Unchecked	Unchecked				Unchecked	Unchecked	Unchecked	Unchecked					Checked	Unchecked	Unchecked	Unchecked	Unchecked	Unchecked		18 - 40 years	Checked	Checked	Checked	Unchecked		Pharmacist or other pharmacy staff		Hospital or clinic		Checked	Checked	Checked	Unchecked
433	Healthcare Workers	Female	36-60	Married	Secondary Education		Unchecked	Unchecked	Unchecked	Unchecked	Unchecked	Unchecked		Unchecked	Unchecked	Unchecked	Unchecked				Unchecked	Unchecked	Unchecked	Unchecked					Checked	Unchecked	Unchecked	Unchecked	Unchecked	Unchecked		18 - 40 years	Checked	Checked	Unchecked	Unchecked		Pharmacist or other pharmacy staff		Hospital or clinic		Unchecked	Checked	Checked	Unchecked
434	Patients	Female	18-35	Married	Secondary Education	18 - 40 years	Checked	Unchecked	Unchecked	Unchecked	Unchecked	Unchecked		Unchecked	Unchecked	Checked	Unchecked		Hospital or clinic		Unchecked	Checked	Checked	Unchecked		24 hour access	No		Unchecked	Unchecked	Unchecked	Unchecked	Unchecked	Unchecked			Unchecked	Unchecked	Unchecked	Unchecked						Unchecked	Unchecked	Unchecked	Unchecked
435	Healthcare Workers	Female	18-35	Single	Post-Secondary Education		Unchecked	Unchecked	Unchecked	Unchecked	Unchecked	Unchecked		Unchecked	Unchecked	Unchecked	Unchecked				Unchecked	Unchecked	Unchecked	Unchecked					Checked	Unchecked	Unchecked	Checked	Checked	Unchecked		18 - 40 years	Checked	Unchecked	Checked	Unchecked		Specific staff employed for this sole purpose		Hospital or clinic		Unchecked	Checked	Checked	Unchecked
436	Patients	Female	36-60	Separated	Secondary Education	18 - 40 years	Checked	Unchecked	Unchecked	Unchecked	Unchecked	Unchecked		Checked	Unchecked	Checked	Unchecked		Hospital or clinic		Unchecked	Checked	Unchecked	Unchecked		24 hour access	Yes	200 - 500 Naira	Unchecked	Unchecked	Unchecked	Unchecked	Unchecked	Unchecked			Unchecked	Unchecked	Unchecked	Unchecked						Unchecked	Unchecked	Unchecked	Unchecked
437	Patients	Male	18-35	Married	Post-Secondary Education	41- 60 years	Checked	Unchecked	Unchecked	Unchecked	Unchecked	Unchecked		Checked	Checked	Checked	Unchecked		Community pharmacy		Unchecked	Checked	Checked	Unchecked		24 hour access	Yes	200 - 500 Naira	Unchecked	Unchecked	Unchecked	Unchecked	Unchecked	Unchecked			Unchecked	Unchecked	Unchecked	Unchecked						Unchecked	Unchecked	Unchecked	Unchecked
438	Patients	Male	36-60	Married	Post-Secondary Education	18 - 40 years	Checked	Unchecked	Unchecked	Unchecked	Unchecked	Unchecked		Unchecked	Checked	Checked	Unchecked		Hospital or clinic		Unchecked	Checked	Checked	Unchecked		24 hour access	Yes	200 - 500 Naira	Unchecked	Unchecked	Unchecked	Unchecked	Unchecked	Unchecked			Unchecked	Unchecked	Unchecked	Unchecked						Unchecked	Unchecked	Unchecked	Unchecked
439	Patients	Male	18-35	Married	Post-Secondary Education	18 - 40 years	Checked	Unchecked	Unchecked	Checked	Unchecked	Unchecked		Unchecked	Unchecked	Checked	Unchecked		Hospital or clinic		Unchecked	Checked	Unchecked	Unchecked		Evening (4pm-10pm)	Yes	500 - 1000 Naira	Unchecked	Unchecked	Unchecked	Unchecked	Unchecked	Unchecked			Unchecked	Unchecked	Unchecked	Unchecked						Unchecked	Unchecked	Unchecked	Unchecked
440	Patients	Male	18-35	Married	Secondary Education	18 - 40 years	Checked	Unchecked	Unchecked	Checked	Unchecked	Unchecked		Checked	Checked	Checked	Unchecked		Community pharmacy		Unchecked	Checked	Checked	Unchecked		Evening (4pm-10pm)	No		Unchecked	Unchecked	Unchecked	Unchecked	Unchecked	Unchecked			Unchecked	Unchecked	Unchecked	Unchecked						Unchecked	Unchecked	Unchecked	Unchecked
441	Patients	Male	18-35	Married	Post-Secondary Education	41- 60 years	Checked	Unchecked	Unchecked	Unchecked	Unchecked	Unchecked		Unchecked	Checked	Checked	Unchecked		Community pharmacy		Unchecked	Checked	Unchecked	Unchecked		24 hour access	No		Unchecked	Unchecked	Unchecked	Unchecked	Unchecked	Unchecked			Unchecked	Unchecked	Unchecked	Unchecked						Unchecked	Unchecked	Unchecked	Unchecked
442	Patients	Male	Above 60	Married	Post-Secondary Education	18 - 40 years	Checked	Unchecked	Unchecked	Unchecked	Unchecked	Unchecked		Checked	Unchecked	Checked	Unchecked		Hospital or clinic		Unchecked	Checked	Checked	Unchecked		24 hour access	No		Unchecked	Unchecked	Unchecked	Unchecked	Unchecked	Unchecked			Unchecked	Unchecked	Unchecked	Unchecked						Unchecked	Unchecked	Unchecked	Unchecked
443	Patients	Male	18-35	Single	No formal Education	41- 60 years	Checked	Unchecked	Unchecked	Checked	Unchecked	Unchecked		Unchecked	Unchecked	Checked	Unchecked		Hospital or clinic		Unchecked	Checked	Unchecked	Unchecked		24 hour access	No		Unchecked	Unchecked	Unchecked	Unchecked	Unchecked	Unchecked			Unchecked	Unchecked	Unchecked	Unchecked						Unchecked	Unchecked	Unchecked	Unchecked
444	Patients	Female	18-35	Married	Post-Secondary Education	I don't know	Checked	Checked	Checked	Checked	Checked	Unchecked		Checked	Checked	Checked	Unchecked		Hospital or clinic		Unchecked	Checked	Checked	Unchecked		24 hour access	Depending on the cost	100 - 200 Naira	Unchecked	Unchecked	Unchecked	Unchecked	Unchecked	Unchecked			Unchecked	Unchecked	Unchecked	Unchecked						Unchecked	Unchecked	Unchecked	Unchecked
445	Patients	Male	Above 60	Married	Secondary Education	Above 60 years	Checked	Unchecked	Unchecked	Checked	Unchecked	Unchecked		Unchecked	Unchecked	Checked	Unchecked		Hospital or clinic		Unchecked	Checked	Unchecked	Unchecked		24 hour access	No		Unchecked	Unchecked	Unchecked	Unchecked	Unchecked	Unchecked			Unchecked	Unchecked	Unchecked	Unchecked						Unchecked	Unchecked	Unchecked	Unchecked
446	Patients	Male	18-35	Single	Secondary Education	18 - 40 years	Checked	Unchecked	Unchecked	Unchecked	Unchecked	Unchecked		Unchecked	Unchecked	Checked	Unchecked		Hospital or clinic		Unchecked	Checked	Unchecked	Unchecked		24 hour access	Yes	200 - 500 Naira	Unchecked	Unchecked	Unchecked	Unchecked	Unchecked	Unchecked			Unchecked	Unchecked	Unchecked	Unchecked						Unchecked	Unchecked	Unchecked	Unchecked
447	Patients	Female	18-35	Married	Secondary Education	18 - 40 years	Checked	Unchecked	Unchecked	Unchecked	Unchecked	Unchecked		Unchecked	Unchecked	Checked	Unchecked		Hospital or clinic		Unchecked	Checked	Unchecked	Unchecked		24 hour access	Yes	100 - 200 Naira	Unchecked	Unchecked	Unchecked	Unchecked	Unchecked	Unchecked			Unchecked	Unchecked	Unchecked	Unchecked						Unchecked	Unchecked	Unchecked	Unchecked
448	Healthcare Workers	Male	18-35	Single	Post-Secondary Education		Unchecked	Unchecked	Unchecked	Unchecked	Unchecked	Unchecked		Unchecked	Unchecked	Unchecked	Unchecked				Unchecked	Unchecked	Unchecked	Unchecked					Checked	Unchecked	Unchecked	Unchecked	Unchecked	Unchecked		18 - 40 years	Unchecked	Unchecked	Checked	Unchecked		Pharmacist or other pharmacy staff		Hospital or clinic		Unchecked	Checked	Unchecked	Unchecked
449	Patients	Male	36-60	Married	Primary Education	18 - 40 years	Checked	Unchecked	Unchecked	Unchecked	Unchecked	Unchecked		Unchecked	Checked	Unchecked	Unchecked		Hospital or clinic		Unchecked	Unchecked	Checked	Unchecked		Morning (6am-12pm)	Yes	200 - 500 Naira	Unchecked	Unchecked	Unchecked	Unchecked	Unchecked	Unchecked			Unchecked	Unchecked	Unchecked	Unchecked						Unchecked	Unchecked	Unchecked	Unchecked
450	Healthcare Workers	Male	18-35	Single	Post-Secondary Education		Unchecked	Unchecked	Unchecked	Unchecked	Unchecked	Unchecked		Unchecked	Unchecked	Unchecked	Unchecked				Unchecked	Unchecked	Unchecked	Unchecked					Checked	Unchecked	Unchecked	Unchecked	Unchecked	Unchecked		18 - 40 years	Unchecked	Unchecked	Checked	Unchecked		Pharmacist or other pharmacy staff		Hospital or clinic		Unchecked	Checked	Unchecked	Unchecked
451	Healthcare Workers	Male	18-35	Single	Post-Secondary Education		Unchecked	Unchecked	Unchecked	Unchecked	Unchecked	Unchecked		Unchecked	Unchecked	Unchecked	Unchecked				Unchecked	Unchecked	Unchecked	Unchecked					Checked	Unchecked	Unchecked	Unchecked	Unchecked	Unchecked		41- 60 years	Checked	Unchecked	Checked	Unchecked		Pharmacist or other pharmacy staff		Hospital or clinic		Unchecked	Checked	Unchecked	Unchecked
452	Healthcare Workers	Male	18-35	Single	Post-Secondary Education		Unchecked	Unchecked	Unchecked	Unchecked	Unchecked	Unchecked		Unchecked	Unchecked	Unchecked	Unchecked				Unchecked	Unchecked	Unchecked	Unchecked					Checked	Unchecked	Unchecked	Unchecked	Unchecked	Unchecked		41- 60 years	Checked	Unchecked	Checked	Unchecked		Pharmacist or other pharmacy staff		Hospital or clinic		Unchecked	Checked	Unchecked	Unchecked
453	Patients	Male	18-35	Single	No formal Education	18 - 40 years	Checked	Unchecked	Unchecked	Unchecked	Unchecked	Unchecked		Unchecked	Unchecked	Checked	Unchecked		Community pharmacy		Unchecked	Unchecked	Checked	Unchecked		Morning (6am-12pm)	Yes	Above 1000 Naira	Unchecked	Unchecked	Unchecked	Unchecked	Unchecked	Unchecked			Unchecked	Unchecked	Unchecked	Unchecked						Unchecked	Unchecked	Unchecked	Unchecked
454	Healthcare Workers	Female	18-35	Single	Post-Secondary Education		Unchecked	Unchecked	Unchecked	Unchecked	Unchecked	Unchecked		Unchecked	Unchecked	Unchecked	Unchecked				Unchecked	Unchecked	Unchecked	Unchecked					Checked	Unchecked	Unchecked	Unchecked	Unchecked	Unchecked		41- 60 years	Checked	Unchecked	Checked	Unchecked		Pharmacist or other pharmacy staff		Community pharmacy		Unchecked	Checked	Checked	Unchecked
455	Patients	Female	18-35	Married	Post-Secondary Education	18 - 40 years	Checked	Unchecked	Unchecked	Unchecked	Unchecked	Unchecked		Unchecked	Unchecked	Checked	Unchecked		Hospital or clinic		Unchecked	Checked	Checked	Unchecked		Morning (6am-12pm)	Yes	100 - 200 Naira	Unchecked	Unchecked	Unchecked	Unchecked	Unchecked	Unchecked			Unchecked	Unchecked	Unchecked	Unchecked						Unchecked	Unchecked	Unchecked	Unchecked
456	Patients	Female	18-35	Married	No formal Education	13 - 17 years	Checked	Unchecked	Unchecked	Unchecked	Unchecked	Unchecked		Unchecked	Unchecked	Checked	Unchecked		Community pharmacy		Unchecked	Checked	Unchecked	Unchecked		Morning (6am-12pm)	Yes	100 - 200 Naira	Unchecked	Unchecked	Unchecked	Unchecked	Unchecked	Unchecked			Unchecked	Unchecked	Unchecked	Unchecked						Unchecked	Unchecked	Unchecked	Unchecked
457	Patients	Male	18-35	Single	Post-Secondary Education	18 - 40 years	Checked	Unchecked	Unchecked	Unchecked	Unchecked	Unchecked		Checked	Unchecked	Checked	Unchecked		Hospital or clinic		Unchecked	Checked	Checked	Unchecked		24 hour access	Yes	200 - 500 Naira	Unchecked	Unchecked	Unchecked	Unchecked	Unchecked	Unchecked			Unchecked	Unchecked	Unchecked	Unchecked						Unchecked	Unchecked	Unchecked	Unchecked
458	Patients	Female	18-35	Single	Primary Education	18 - 40 years	Checked	Unchecked	Unchecked	Unchecked	Unchecked	Unchecked		Unchecked	Unchecked	Checked	Unchecked		Hospital or clinic		Unchecked	Checked	Checked	Unchecked		Evening (4pm-10pm)	No		Unchecked	Unchecked	Unchecked	Unchecked	Unchecked	Unchecked			Unchecked	Unchecked	Unchecked	Unchecked						Unchecked	Unchecked	Unchecked	Unchecked
459	Healthcare Workers	Male	36-60	Married	Secondary Education		Unchecked	Unchecked	Unchecked	Unchecked	Unchecked	Unchecked		Unchecked	Unchecked	Unchecked	Unchecked				Unchecked	Unchecked	Unchecked	Unchecked					Checked	Unchecked	Unchecked	Unchecked	Checked	Unchecked		18 - 40 years	Unchecked	Unchecked	Checked	Unchecked		Pharmacist or other pharmacy staff		Hospital or clinic		Unchecked	Checked	Unchecked	Unchecked
460	Patients	Male	36-60	Married	Post-Secondary Education	18 - 40 years	Checked	Unchecked	Unchecked	Unchecked	Unchecked	Unchecked		Checked	Unchecked	Checked	Unchecked		Hospital or clinic		Unchecked	Checked	Checked	Unchecked		24 hour access	Yes	100 - 200 Naira	Unchecked	Unchecked	Unchecked	Unchecked	Unchecked	Unchecked			Unchecked	Unchecked	Unchecked	Unchecked						Unchecked	Unchecked	Unchecked	Unchecked
461	Healthcare Workers	Female	18-35	Single	Post-Secondary Education		Unchecked	Unchecked	Unchecked	Unchecked	Unchecked	Unchecked		Unchecked	Unchecked	Unchecked	Unchecked				Unchecked	Unchecked	Unchecked	Unchecked					Checked	Unchecked	Unchecked	Unchecked	Unchecked	Unchecked		18 - 40 years	Unchecked	Unchecked	Checked	Unchecked		Pharmacist or other pharmacy staff		Hospital or clinic		Checked	Unchecked	Unchecked	Unchecked
462	Patients	Female	18-35	Single	Post-Secondary Education	18 - 40 years	Checked	Unchecked	Unchecked	Unchecked	Unchecked	Unchecked		Unchecked	Unchecked	Checked	Unchecked		Hospital or clinic		Unchecked	Checked	Checked	Unchecked		24 hour access	No		Unchecked	Unchecked	Unchecked	Unchecked	Unchecked	Unchecked			Unchecked	Unchecked	Unchecked	Unchecked						Unchecked	Unchecked	Unchecked	Unchecked
463	Healthcare Workers	Male	36-60	Single	Post-Secondary Education		Unchecked	Unchecked	Unchecked	Unchecked	Unchecked	Unchecked		Unchecked	Unchecked	Unchecked	Unchecked				Unchecked	Unchecked	Unchecked	Unchecked					Checked	Unchecked	Unchecked	Unchecked	Unchecked	Unchecked		18 - 40 years	Checked	Unchecked	Checked	Unchecked		Specific staff employed for this sole purpose		Hospital or clinic		Unchecked	Checked	Unchecked	Unchecked
464	Patients	Male	18-35	Married	Post-Secondary Education	18 - 40 years	Checked	Unchecked	Unchecked	Unchecked	Unchecked	Unchecked		Unchecked	Checked	Checked	Unchecked		Hospital or clinic		Unchecked	Checked	Checked	Unchecked		24 hour access	No		Unchecked	Unchecked	Unchecked	Unchecked	Unchecked	Unchecked			Unchecked	Unchecked	Unchecked	Unchecked						Unchecked	Unchecked	Unchecked	Unchecked
465	Healthcare Workers	Female	18-35	Single	Post-Secondary Education		Unchecked	Unchecked	Unchecked	Unchecked	Unchecked	Unchecked		Unchecked	Unchecked	Unchecked	Unchecked				Unchecked	Unchecked	Unchecked	Unchecked					Checked	Unchecked	Unchecked	Unchecked	Unchecked	Unchecked		18 - 40 years	Checked	Checked	Checked	Unchecked		Pharmacist or other pharmacy staff		Hospital or clinic		Unchecked	Checked	Checked	Unchecked
466	Healthcare Workers	Male	18-35	Single	Post-Secondary Education		Unchecked	Unchecked	Unchecked	Unchecked	Unchecked	Unchecked		Unchecked	Unchecked	Unchecked	Unchecked				Unchecked	Unchecked	Unchecked	Unchecked					Checked	Checked	Checked	Checked	Checked	Unchecked		18 - 40 years	Checked	Checked	Unchecked	Unchecked		Pharmacist or other pharmacy staff		Community pharmacy		Unchecked	Checked	Checked	Unchecked
467	Patients	Female	36-60	Married	Secondary Education	18 - 40 years	Unchecked	Unchecked	Unchecked	Unchecked	Unchecked	Unchecked		Unchecked	Unchecked	Checked	Unchecked		Community pharmacy		Unchecked	Checked	Unchecked	Unchecked		Evening (4pm-10pm)	No		Unchecked	Unchecked	Unchecked	Unchecked	Unchecked	Unchecked			Unchecked	Unchecked	Unchecked	Unchecked						Unchecked	Unchecked	Unchecked	Unchecked
468	Patients	Female	18-35	Married	Primary Education	18 - 40 years	Checked	Checked	Checked	Checked	Checked	Unchecked		Unchecked	Unchecked	Checked	Unchecked		Community pharmacy		Unchecked	Checked	Unchecked	Unchecked		Evening (4pm-10pm)	No		Unchecked	Unchecked	Unchecked	Unchecked	Unchecked	Unchecked			Unchecked	Unchecked	Unchecked	Unchecked						Unchecked	Unchecked	Unchecked	Unchecked
469	Patients	Female	18-35	Separated	Post-Secondary Education	18 - 40 years	Checked	Checked	Checked	Checked	Checked	Unchecked		Unchecked	Checked	Checked	Unchecked		Community pharmacy		Unchecked	Checked	Checked	Unchecked		24 hour access	No		Unchecked	Unchecked	Unchecked	Unchecked	Unchecked	Unchecked			Unchecked	Unchecked	Unchecked	Unchecked						Unchecked	Unchecked	Unchecked	Unchecked
470	Healthcare Workers	Male	18-35	Single	Post-Secondary Education		Unchecked	Unchecked	Unchecked	Unchecked	Unchecked	Unchecked		Unchecked	Unchecked	Unchecked	Unchecked				Unchecked	Unchecked	Unchecked	Unchecked					Checked	Unchecked	Unchecked	Unchecked	Unchecked	Unchecked		18 - 40 years	Unchecked	Unchecked	Checked	Unchecked		HIV case manager		Community pharmacy		Unchecked	Unchecked	Checked	Unchecked
471	Healthcare Workers	Female	18-35	Single	Post-Secondary Education		Unchecked	Unchecked	Unchecked	Unchecked	Unchecked	Unchecked		Unchecked	Unchecked	Unchecked	Unchecked				Unchecked	Unchecked	Unchecked	Unchecked					Checked	Checked	Checked	Checked	Checked	Unchecked		18 - 40 years	Unchecked	Unchecked	Checked	Unchecked		Specific staff employed for this sole purpose		Hospital or clinic		Unchecked	Unchecked	Checked	Unchecked
472	Healthcare Workers	Male	18-35	Married	Post-Secondary Education		Unchecked	Unchecked	Unchecked	Unchecked	Unchecked	Unchecked		Unchecked	Unchecked	Unchecked	Unchecked				Unchecked	Unchecked	Unchecked	Unchecked					Checked	Checked	Checked	Checked	Checked	Unchecked		41- 60 years	Unchecked	Unchecked	Checked	Unchecked		Pharmacist or other pharmacy staff		Police station		Unchecked	Checked	Checked	Unchecked
473	Patients	Male	36-60	Married	Secondary Education	18 - 40 years	Checked	Unchecked	Unchecked	Unchecked	Unchecked	Unchecked		Checked	Unchecked	Checked	Unchecked		Hospital or clinic		Unchecked	Checked	Checked	Unchecked		24 hour access	No		Unchecked	Unchecked	Unchecked	Unchecked	Unchecked	Unchecked			Unchecked	Unchecked	Unchecked	Unchecked						Unchecked	Unchecked	Unchecked	Unchecked
474	Patients	Male	36-60	Married	Secondary Education	18 - 40 years	Checked	Unchecked	Unchecked	Unchecked	Unchecked	Unchecked		Checked	Unchecked	Checked	Unchecked		Hospital or clinic		Unchecked	Checked	Checked	Unchecked		24 hour access	No		Unchecked	Unchecked	Unchecked	Unchecked	Unchecked	Unchecked			Unchecked	Unchecked	Unchecked	Unchecked						Unchecked	Unchecked	Unchecked	Unchecked
475	Healthcare Workers	Male	18-35	Single	Post-Secondary Education		Unchecked	Unchecked	Unchecked	Unchecked	Unchecked	Unchecked		Unchecked	Unchecked	Unchecked	Unchecked				Unchecked	Unchecked	Unchecked	Unchecked					Checked	Unchecked	Unchecked	Unchecked	Checked	Unchecked		18 - 40 years	Checked	Checked	Checked	Unchecked		Pharmacist or other pharmacy staff		Community pharmacy		Checked	Checked	Checked	Unchecked
476	Healthcare Workers	Female	36-60	Married	Post-Secondary Education		Unchecked	Unchecked	Unchecked	Unchecked	Unchecked	Unchecked		Unchecked	Unchecked	Unchecked	Unchecked				Unchecked	Unchecked	Unchecked	Unchecked					Checked	Unchecked	Unchecked	Unchecked	Unchecked	Unchecked		18 - 40 years	Unchecked	Unchecked	Checked	Unchecked		Pharmacist or other pharmacy staff		Hospital or clinic		Unchecked	Checked	Checked	Unchecked
477	Patients	Female	18-35	Single	Primary Education	I don't know	Checked	Checked	Checked	Unchecked	Checked	Unchecked		Checked	Unchecked	Unchecked	Unchecked		Hospital or clinic		Unchecked	Checked	Checked	Unchecked		24 hour access	No		Unchecked	Unchecked	Unchecked	Unchecked	Unchecked	Unchecked			Unchecked	Unchecked	Unchecked	Unchecked						Unchecked	Unchecked	Unchecked	Unchecked
478	Healthcare Workers	Female	36-60	Married	Post-Secondary Education		Unchecked	Unchecked	Unchecked	Unchecked	Unchecked	Unchecked		Unchecked	Unchecked	Unchecked	Unchecked				Unchecked	Unchecked	Unchecked	Unchecked					Checked	Checked	Checked	Checked	Checked	Unchecked		18 - 40 years	Unchecked	Unchecked	Checked	Unchecked		Specific staff employed for this sole purpose		Community pharmacy		Checked	Checked	Checked	Unchecked
479	Patients	Female	18-35	Single	Secondary Education	18 - 40 years	Checked	Checked	Checked	Checked	Checked	Unchecked		Unchecked	Unchecked	Checked	Unchecked		Hospital or clinic		Unchecked	Checked	Unchecked	Unchecked		24 hour access	No		Unchecked	Unchecked	Unchecked	Unchecked	Unchecked	Unchecked			Unchecked	Unchecked	Unchecked	Unchecked						Unchecked	Unchecked	Unchecked	Unchecked
480	Patients	Female	18-35	Married	Secondary Education	18 - 40 years	Checked	Checked	Checked	Checked	Checked	Unchecked		Unchecked	Unchecked	Checked	Unchecked		Community pharmacy		Checked	Checked	Checked	Unchecked		24 hour access	No		Unchecked	Unchecked	Unchecked	Unchecked	Unchecked	Unchecked			Unchecked	Unchecked	Unchecked	Unchecked						Unchecked	Unchecked	Unchecked	Unchecked
481	Patients	Female	18-35	Married	Secondary Education	18 - 40 years	Unchecked	Unchecked	Unchecked	Unchecked	Unchecked	Unchecked		Unchecked	Unchecked	Unchecked	Unchecked		Community pharmacy		Unchecked	Unchecked	Unchecked	Unchecked		24 hour access	No		Unchecked	Unchecked	Unchecked	Unchecked	Unchecked	Unchecked			Unchecked	Unchecked	Unchecked	Unchecked						Unchecked	Unchecked	Unchecked	Unchecked
482	Healthcare Workers	Male	18-35	Single	Post-Secondary Education		Unchecked	Unchecked	Unchecked	Unchecked	Unchecked	Unchecked		Unchecked	Unchecked	Unchecked	Unchecked				Unchecked	Unchecked	Unchecked	Unchecked					Checked	Unchecked	Unchecked	Unchecked	Checked	Unchecked		18 - 40 years	Unchecked	Unchecked	Checked	Unchecked		Specific staff employed for this sole purpose		Hospital or clinic		Unchecked	Checked	Unchecked	Unchecked
483	Patients	Male	18-35	Single	Secondary Education	18 - 40 years	Checked	Checked	Checked	Checked	Checked	Unchecked		Checked	Unchecked	Checked	Unchecked		Community pharmacy		Unchecked	Checked	Checked	Unchecked		24 hour access	Depending on the cost	100 - 200 Naira	Unchecked	Unchecked	Unchecked	Unchecked	Unchecked	Unchecked			Unchecked	Unchecked	Unchecked	Unchecked						Unchecked	Unchecked	Unchecked	Unchecked
484	Patients	Male	18-35	Married	Secondary Education	18 - 40 years	Checked	Checked	Checked	Checked	Checked	Unchecked		Unchecked	Unchecked	Checked	Unchecked		Hospital or clinic		Checked	Checked	Checked	Unchecked		24 hour access	No		Unchecked	Unchecked	Unchecked	Unchecked	Unchecked	Unchecked			Unchecked	Unchecked	Unchecked	Unchecked						Unchecked	Unchecked	Unchecked	Unchecked
485	Patients	Male	18-35	Single	Secondary Education	18 - 40 years	Unchecked	Unchecked	Unchecked	Unchecked	Unchecked	Unchecked		Unchecked	Unchecked	Unchecked	Unchecked		Community pharmacy		Unchecked	Unchecked	Unchecked	Unchecked		24 hour access	Depending on the cost	100 - 200 Naira	Unchecked	Unchecked	Unchecked	Unchecked	Unchecked	Unchecked			Unchecked	Unchecked	Unchecked	Unchecked						Unchecked	Unchecked	Unchecked	Unchecked
486	Healthcare Workers	Female	18-35	Single	Post-Secondary Education		Unchecked	Unchecked	Unchecked	Unchecked	Unchecked	Unchecked		Unchecked	Unchecked	Unchecked	Unchecked				Unchecked	Unchecked	Unchecked	Unchecked					Checked	Checked	Unchecked	Unchecked	Checked	Unchecked		18 - 40 years	Unchecked	Unchecked	Checked	Unchecked		Specific staff employed for this sole purpose		Community pharmacy		Unchecked	Checked	Unchecked	Unchecked
487	Patients	Male	36-60	Married	Secondary Education	18 - 40 years	Checked	Unchecked	Unchecked	Unchecked	Unchecked	Unchecked		Unchecked	Unchecked	Checked	Unchecked		Hospital or clinic		Unchecked	Unchecked	Checked	Unchecked		24 hour access	Depending on the cost	200 - 500 Naira	Unchecked	Unchecked	Unchecked	Unchecked	Unchecked	Unchecked			Unchecked	Unchecked	Unchecked	Unchecked						Unchecked	Unchecked	Unchecked	Unchecked
488	Patients	Male	36-60	Married	Secondary Education	18 - 40 years	Checked	Checked	Checked	Checked	Checked	Unchecked		Unchecked	Unchecked	Checked	Unchecked		Hospital or clinic		Checked	Checked	Checked	Unchecked		24 hour access	Depending on the cost	100 - 200 Naira	Unchecked	Unchecked	Unchecked	Unchecked	Unchecked	Unchecked			Unchecked	Unchecked	Unchecked	Unchecked						Unchecked	Unchecked	Unchecked	Unchecked
489	Healthcare Workers	Female	18-35	Single	Post-Secondary Education		Unchecked	Unchecked	Unchecked	Unchecked	Unchecked	Unchecked		Unchecked	Unchecked	Unchecked	Unchecked				Unchecked	Unchecked	Unchecked	Unchecked					Checked	Unchecked	Unchecked	Unchecked	Unchecked	Unchecked		18 - 40 years	Checked	Unchecked	Checked	Unchecked		Pharmacist or other pharmacy staff		Hospital or clinic		Unchecked	Checked	Checked	Unchecked
490	Patients	Male	18-35	Single	Primary Education	18 - 40 years	Checked	Checked	Checked	Checked	Checked	Unchecked		Unchecked	Unchecked	Checked	Unchecked		Hospital or clinic		Unchecked	Checked	Checked	Unchecked		24 hour access	Depending on the cost	100 - 200 Naira	Unchecked	Unchecked	Unchecked	Unchecked	Unchecked	Unchecked			Unchecked	Unchecked	Unchecked	Unchecked						Unchecked	Unchecked	Unchecked	Unchecked
491	Patients	Female	36-60	Married	Primary Education	18 - 40 years	Checked	Unchecked	Unchecked	Unchecked	Checked	Unchecked		Unchecked	Unchecked	Checked	Unchecked		Hospital or clinic		Unchecked	Unchecked	Checked	Unchecked		24 hour access	Depending on the cost	200 - 500 Naira	Unchecked	Unchecked	Unchecked	Unchecked	Unchecked	Unchecked			Unchecked	Unchecked	Unchecked	Unchecked						Unchecked	Unchecked	Unchecked	Unchecked
492	Patients	Female	36-60	Married	Secondary Education	18 - 40 years	Checked	Unchecked	Checked	Checked	Checked	Unchecked		Unchecked	Unchecked	Checked	Unchecked		Hospital or clinic		Unchecked	Checked	Checked	Unchecked		24 hour access	No		Unchecked	Unchecked	Unchecked	Unchecked	Unchecked	Unchecked			Unchecked	Unchecked	Unchecked	Unchecked						Unchecked	Unchecked	Unchecked	Unchecked
493	Patients	Female	18-35	Married	Post-Secondary Education	41- 60 years	Checked	Checked	Checked	Checked	Checked	Unchecked		Unchecked	Unchecked	Checked	Unchecked		Community pharmacy		Checked	Checked	Checked	Unchecked		24 hour access	Depending on the cost	100 - 200 Naira	Unchecked	Unchecked	Unchecked	Unchecked	Unchecked	Unchecked			Unchecked	Unchecked	Unchecked	Unchecked						Unchecked	Unchecked	Unchecked	Unchecked
494	Patients	Female	36-60	Married	Secondary Education	18 - 40 years	Checked	Unchecked	Unchecked	Unchecked	Unchecked	Unchecked		Checked	Unchecked	Checked	Unchecked		Hospital or clinic		Unchecked	Checked	Checked	Unchecked		24 hour access	No		Unchecked	Unchecked	Unchecked	Unchecked	Unchecked	Unchecked			Unchecked	Unchecked	Unchecked	Unchecked						Unchecked	Unchecked	Unchecked	Unchecked
495	Patients	Male	36-60	Single	Post-Secondary Education	18 - 40 years	Checked	Checked	Checked	Checked	Checked	Unchecked		Checked	Unchecked	Unchecked	Unchecked		Hospital or clinic		Unchecked	Checked	Unchecked	Unchecked		24 hour access	No		Unchecked	Unchecked	Unchecked	Unchecked	Unchecked	Unchecked			Unchecked	Unchecked	Unchecked	Unchecked						Unchecked	Unchecked	Unchecked	Unchecked
496	Patients	Female	36-60	Married	No formal Education	18 - 40 years	Checked	Checked	Checked	Checked	Checked	Unchecked		Unchecked	Checked	Checked	Unchecked		Hospital or clinic		Unchecked	Checked	Checked	Unchecked		24 hour access	No		Unchecked	Unchecked	Unchecked	Unchecked	Unchecked	Unchecked			Unchecked	Unchecked	Unchecked	Unchecked						Unchecked	Unchecked	Unchecked	Unchecked
497	Patients	Female	18-35	Single	Post-Secondary Education	18 - 40 years	Checked	Unchecked	Checked	Checked	Checked	Unchecked		Unchecked	Checked	Checked	Unchecked		Hospital or clinic		Unchecked	Checked	Checked	Unchecked		24 hour access	No		Unchecked	Unchecked	Unchecked	Unchecked	Unchecked	Unchecked			Unchecked	Unchecked	Unchecked	Unchecked						Unchecked	Unchecked	Unchecked	Unchecked
498	Patients	Female	36-60	Separated	Secondary Education	18 - 40 years	Checked	Unchecked	Checked	Checked	Checked	Unchecked		Unchecked	Checked	Checked	Unchecked		Community pharmacy		Unchecked	Checked	Checked	Unchecked		24 hour access	No		Unchecked	Unchecked	Unchecked	Unchecked	Unchecked	Unchecked			Unchecked	Unchecked	Unchecked	Unchecked						Unchecked	Unchecked	Unchecked	Unchecked
499	Patients	Male	36-60	Married	Primary Education	18 - 40 years	Checked	Unchecked	Unchecked	Checked	Checked	Unchecked		Unchecked	Checked	Checked	Unchecked		Community pharmacy		Unchecked	Checked	Checked	Unchecked		24 hour access	No		Unchecked	Unchecked	Unchecked	Unchecked	Unchecked	Unchecked			Unchecked	Unchecked	Unchecked	Unchecked						Unchecked	Unchecked	Unchecked	Unchecked
500	Patients	Male	18-35	Single	Secondary Education	18 - 40 years	Checked	Unchecked	Checked	Checked	Unchecked	Unchecked		Unchecked	Checked	Checked	Unchecked		Community pharmacy		Unchecked	Checked	Checked	Unchecked		24 hour access	No		Unchecked	Unchecked	Unchecked	Unchecked	Unchecked	Unchecked			Unchecked	Unchecked	Unchecked	Unchecked						Unchecked	Unchecked	Unchecked	Unchecked
501	Patients	Male	36-60	Married	Post-Secondary Education	18 - 40 years	Checked	Unchecked	Checked	Checked	Unchecked	Unchecked		Checked	Checked	Checked	Unchecked		Hospital or clinic		Checked	Checked	Checked	Unchecked		24 hour access	No		Unchecked	Unchecked	Unchecked	Unchecked	Unchecked	Unchecked			Unchecked	Unchecked	Unchecked	Unchecked						Unchecked	Unchecked	Unchecked	Unchecked
502	Healthcare Workers	Male	36-60	Married	Post-Secondary Education		Unchecked	Unchecked	Unchecked	Unchecked	Unchecked	Unchecked		Unchecked	Unchecked	Unchecked	Unchecked				Unchecked	Unchecked	Unchecked	Unchecked					Checked	Checked	Checked	Unchecked	Checked	Unchecked		18 - 40 years	Checked	Checked	Checked	Unchecked		Pharmacist or other pharmacy staff		Hospital or clinic		Unchecked	Checked	Checked	Unchecked
503	Healthcare Workers	Male	18-35	Single	Post-Secondary Education		Unchecked	Unchecked	Unchecked	Unchecked	Unchecked	Unchecked		Unchecked	Unchecked	Unchecked	Unchecked				Unchecked	Unchecked	Unchecked	Unchecked					Checked	Unchecked	Checked	Checked	Checked	Unchecked		18 - 40 years	Checked	Checked	Checked	Unchecked		HIV case manager		Community pharmacy		Unchecked	Checked	Checked	Unchecked
504	Patients	Female	18-35	Single	Secondary Education	18 - 40 years	Checked	Unchecked	Unchecked	Unchecked	Unchecked	Unchecked		Unchecked	Unchecked	Checked	Unchecked		Hospital or clinic		Unchecked	Checked	Checked	Unchecked		24 hour access	Depending on the cost	100 - 200 Naira	Unchecked	Unchecked	Unchecked	Unchecked	Unchecked	Unchecked			Unchecked	Unchecked	Unchecked	Unchecked						Unchecked	Unchecked	Unchecked	Unchecked
505	Patients	Female	36-60	Married	Post-Secondary Education	41- 60 years	Checked	Unchecked	Unchecked	Unchecked	Unchecked	Unchecked		Unchecked	Unchecked	Checked	Unchecked		Hospital or clinic		Checked	Checked	Checked	Unchecked		24 hour access	Depending on the cost	100 - 200 Naira	Unchecked	Unchecked	Unchecked	Unchecked	Unchecked	Unchecked			Unchecked	Unchecked	Unchecked	Unchecked						Unchecked	Unchecked	Unchecked	Unchecked
506	Patients	Male	36-60	Married	No formal Education	41- 60 years	Checked	Unchecked	Unchecked	Unchecked	Unchecked	Unchecked		Unchecked	Unchecked	Checked	Unchecked		Other	Non	Unchecked	Checked	Unchecked	Unchecked		24 hour access	No		Unchecked	Unchecked	Unchecked	Unchecked	Unchecked	Unchecked			Unchecked	Unchecked	Unchecked	Unchecked						Unchecked	Unchecked	Unchecked	Unchecked
507	Healthcare Workers	Male	36-60	Married	Post-Secondary Education		Unchecked	Unchecked	Unchecked	Unchecked	Unchecked	Unchecked		Unchecked	Unchecked	Unchecked	Unchecked				Unchecked	Unchecked	Unchecked	Unchecked					Checked	Unchecked	Checked	Checked	Checked	Unchecked		18 - 40 years	Checked	Checked	Checked	Unchecked		Other	Any trained personel	Other	Any where convenient	Unchecked	Checked	Checked	Unchecked
508	Healthcare Workers	Female	18-35	Single	Post-Secondary Education		Unchecked	Unchecked	Unchecked	Unchecked	Unchecked	Unchecked		Unchecked	Unchecked	Unchecked	Unchecked				Unchecked	Unchecked	Unchecked	Unchecked					Checked	Checked	Unchecked	Unchecked	Checked	Unchecked		18 - 40 years	Unchecked	Unchecked	Checked	Unchecked		Specific staff employed for this sole purpose		Religious institution		Unchecked	Checked	Checked	Unchecked
509	Healthcare Workers	Male	18-35	Single	Primary Education		Unchecked	Unchecked	Unchecked	Unchecked	Unchecked	Unchecked		Unchecked	Unchecked	Unchecked	Unchecked				Unchecked	Unchecked	Unchecked	Unchecked					Checked	Unchecked	Checked	Unchecked	Checked	Unchecked		18 - 40 years	Checked	Unchecked	Checked	Unchecked		Pharmacist or other pharmacy staff		Community pharmacy		Unchecked	Checked	Checked	Unchecked
510	Healthcare Workers	Female	18-35	Single	Post-Secondary Education		Unchecked	Unchecked	Unchecked	Unchecked	Unchecked	Unchecked		Unchecked	Unchecked	Unchecked	Unchecked				Unchecked	Unchecked	Unchecked	Unchecked					Checked	Unchecked	Checked	Checked	Unchecked	Unchecked		18 - 40 years	Checked	Checked	Checked	Unchecked		Other	Any trained personnel	Other	Any place convenient	Checked	Checked	Checked	Unchecked
511	Healthcare Workers	Male	18-35	Single	Post-Secondary Education		Unchecked	Unchecked	Unchecked	Unchecked	Unchecked	Unchecked		Unchecked	Unchecked	Unchecked	Unchecked				Unchecked	Unchecked	Unchecked	Unchecked					Checked	Unchecked	Unchecked	Unchecked	Checked	Unchecked		18 - 40 years	Checked	Checked	Checked	Unchecked		Pharmacist or other pharmacy staff		Hospital or clinic		Unchecked	Checked	Checked	Unchecked
512	Patients	Male	18-35	Single	Post-Secondary Education	18 - 40 years	Checked	Unchecked	Unchecked	Unchecked	Unchecked	Unchecked		Unchecked	Unchecked	Checked	Unchecked		Hospital or clinic		Unchecked	Checked	Unchecked	Unchecked		Morning (6am-12pm)	Yes	100 - 200 Naira	Unchecked	Unchecked	Unchecked	Unchecked	Unchecked	Unchecked			Unchecked	Unchecked	Unchecked	Unchecked						Unchecked	Unchecked	Unchecked	Unchecked
513	Patients	Female	18-35	Single	Post-Secondary Education	41- 60 years	Checked	Checked	Unchecked	Unchecked	Checked	Unchecked		Checked	Unchecked	Checked	Unchecked		Religious institution		Unchecked	Checked	Checked	Unchecked		24 hour access	No		Unchecked	Unchecked	Unchecked	Unchecked	Unchecked	Unchecked			Unchecked	Unchecked	Unchecked	Unchecked						Unchecked	Unchecked	Unchecked	Unchecked
514	Healthcare Workers	Male	18-35	Single	Post-Secondary Education		Unchecked	Unchecked	Unchecked	Unchecked	Unchecked	Unchecked		Unchecked	Unchecked	Unchecked	Unchecked				Unchecked	Unchecked	Unchecked	Unchecked					Checked	Checked	Checked	Checked	Checked	Unchecked		18 - 40 years	Checked	Checked	Checked	Unchecked		Other	Trained staff	Other	Any convenient location	Unchecked	Checked	Checked	Unchecked
515	Healthcare Workers	Male	18-35	Single	Post-Secondary Education		Unchecked	Unchecked	Unchecked	Unchecked	Unchecked	Unchecked		Unchecked	Unchecked	Unchecked	Unchecked				Unchecked	Unchecked	Unchecked	Unchecked					Checked	Unchecked	Unchecked	Unchecked	Unchecked	Unchecked		Above 60 years	Unchecked	Unchecked	Checked	Unchecked		Pharmacist or other pharmacy staff		Community pharmacy		Unchecked	Unchecked	Checked	Unchecked
516	Patients	Male	36-60	Married	Post-Secondary Education	18 - 40 years	Checked	Unchecked	Checked	Checked	Unchecked	Unchecked		Unchecked	Unchecked	Checked	Unchecked		Hospital or clinic		Unchecked	Checked	Unchecked	Unchecked		Afternoon (12-4pm)	Yes	200 - 500 Naira	Unchecked	Unchecked	Unchecked	Unchecked	Unchecked	Unchecked			Unchecked	Unchecked	Unchecked	Unchecked						Unchecked	Unchecked	Unchecked	Unchecked
517	Patients	Male	18-35	Single	Post-Secondary Education	13 - 17 years	Checked	Unchecked	Unchecked	Unchecked	Unchecked	Unchecked		Checked	Unchecked	Unchecked	Unchecked		Religious institution		Unchecked	Unchecked	Checked	Unchecked		24 hour access	No		Unchecked	Unchecked	Unchecked	Unchecked	Unchecked	Unchecked			Unchecked	Unchecked	Unchecked	Unchecked						Unchecked	Unchecked	Unchecked	Unchecked
518	Patients	Male	36-60	Married	Post-Secondary Education	41- 60 years	Unchecked	Checked	Checked	Checked	Checked	Unchecked		Unchecked	Unchecked	Checked	Unchecked		Community pharmacy		Checked	Checked	Checked	Unchecked		24 hour access	Depending on the cost	500 - 1000 Naira	Unchecked	Unchecked	Unchecked	Unchecked	Unchecked	Unchecked			Unchecked	Unchecked	Unchecked	Unchecked						Unchecked	Unchecked	Unchecked	Unchecked
519	Patients	Female	18-35	Single	Secondary Education	I don't know	Unchecked	Unchecked	Unchecked	Unchecked	Unchecked	Unchecked		Checked	Unchecked	Checked	Unchecked		Hospital or clinic		Unchecked	Checked	Checked	Unchecked		Morning (6am-12pm)	No		Unchecked	Unchecked	Unchecked	Unchecked	Unchecked	Unchecked			Unchecked	Unchecked	Unchecked	Unchecked						Unchecked	Unchecked	Unchecked	Unchecked
520	Patients	Male	36-60	Married	Post-Secondary Education	18 - 40 years	Checked	Unchecked	Unchecked	Unchecked	Unchecked	Unchecked		Checked	Unchecked	Checked	Unchecked		Community pharmacy		Unchecked	Checked	Unchecked	Unchecked		24 hour access	Yes	500 - 1000 Naira	Unchecked	Unchecked	Unchecked	Unchecked	Unchecked	Unchecked			Unchecked	Unchecked	Unchecked	Unchecked						Unchecked	Unchecked	Unchecked	Unchecked
521	Patients	Male	18-35	Married	Secondary Education	18 - 40 years	Checked	Unchecked	Unchecked	Unchecked	Checked	Unchecked		Checked	Checked	Checked	Unchecked		Hospital or clinic		Unchecked	Checked	Checked	Unchecked		Afternoon (12-4pm)	No		Unchecked	Unchecked	Unchecked	Unchecked	Unchecked	Unchecked			Unchecked	Unchecked	Unchecked	Unchecked						Unchecked	Unchecked	Unchecked	Unchecked
522	Patients	Male	36-60	Married	Secondary Education	18 - 40 years	Checked	Checked	Checked	Checked	Checked	Unchecked		Unchecked	Checked	Checked	Unchecked		Hospital or clinic		Unchecked	Checked	Checked	Unchecked		Afternoon (12-4pm)	No		Unchecked	Unchecked	Unchecked	Unchecked	Unchecked	Unchecked			Unchecked	Unchecked	Unchecked	Unchecked						Unchecked	Unchecked	Unchecked	Unchecked
523	Patients	Female	18-35	Single	Secondary Education	18 - 40 years	Checked	Unchecked	Checked	Unchecked	Checked	Unchecked		Unchecked	Checked	Checked	Unchecked		Hospital or clinic		Unchecked	Checked	Checked	Unchecked		Afternoon (12-4pm)	No		Unchecked	Unchecked	Unchecked	Unchecked	Unchecked	Unchecked			Unchecked	Unchecked	Unchecked	Unchecked						Unchecked	Unchecked	Unchecked	Unchecked
524	Patients	Male	36-60	Single	Secondary Education	I don't know	Checked	Unchecked	Unchecked	Unchecked	Checked	Unchecked		Checked	Unchecked	Unchecked	Unchecked		Hospital or clinic		Unchecked	Checked	Unchecked	Unchecked		24 hour access	No		Unchecked	Unchecked	Unchecked	Unchecked	Unchecked	Unchecked			Unchecked	Unchecked	Unchecked	Unchecked						Unchecked	Unchecked	Unchecked	Unchecked
525	Healthcare Workers	Female	18-35	Married	Post-Secondary Education		Unchecked	Unchecked	Unchecked	Unchecked	Unchecked	Unchecked		Unchecked	Unchecked	Unchecked	Unchecked				Unchecked	Unchecked	Unchecked	Unchecked					Checked	Unchecked	Checked	Checked	Checked	Unchecked		18 - 40 years	Checked	Checked	Checked	Unchecked		Pharmacist or other pharmacy staff		Hospital or clinic		Unchecked	Checked	Checked	Unchecked
526	Healthcare Workers	Female	18-35	Married	Post-Secondary Education		Unchecked	Unchecked	Unchecked	Unchecked	Unchecked	Unchecked		Unchecked	Unchecked	Unchecked	Unchecked				Unchecked	Unchecked	Unchecked	Unchecked					Checked	Unchecked	Checked	Checked	Checked	Unchecked		18 - 40 years	Checked	Checked	Checked	Unchecked		Pharmacist or other pharmacy staff		Hospital or clinic		Checked	Checked	Checked	Unchecked
527	Healthcare Workers	Male	36-60	Married	Post-Secondary Education		Unchecked	Unchecked	Unchecked	Unchecked	Unchecked	Unchecked		Unchecked	Unchecked	Unchecked	Unchecked				Unchecked	Unchecked	Unchecked	Unchecked					Checked	Checked	Checked	Checked	Checked	Unchecked		18 - 40 years	Checked	Checked	Checked	Unchecked		Pharmacist or other pharmacy staff		Hospital or clinic		Checked	Checked	Checked	Unchecked
528	Healthcare Workers	Male	18-35	Single	Post-Secondary Education		Unchecked	Unchecked	Unchecked	Unchecked	Unchecked	Unchecked		Unchecked	Unchecked	Unchecked	Unchecked				Unchecked	Unchecked	Unchecked	Unchecked					Checked	Unchecked	Unchecked	Unchecked	Checked	Unchecked		18 - 40 years	Unchecked	Unchecked	Unchecked	Unchecked		HIV case manager		Bus stop		Unchecked	Checked	Checked	Unchecked
529	Healthcare Workers	Male	18-35	Single	No formal Education		Unchecked	Unchecked	Unchecked	Unchecked	Unchecked	Unchecked		Unchecked	Unchecked	Unchecked	Unchecked				Unchecked	Unchecked	Unchecked	Unchecked					Checked	Unchecked	Unchecked	Unchecked	Checked	Unchecked		18 - 40 years	Checked	Checked	Checked	Unchecked		HIV case manager		Community pharmacy		Unchecked	Checked	Checked	Unchecked
530	Healthcare Workers	Male	18-35	Single	Post-Secondary Education		Unchecked	Unchecked	Unchecked	Unchecked	Unchecked	Unchecked		Unchecked	Unchecked	Unchecked	Unchecked				Unchecked	Unchecked	Unchecked	Unchecked					Checked	Checked	Unchecked	Unchecked	Checked	Unchecked		18 - 40 years	Checked	Checked	Checked	Unchecked		Pharmacist or other pharmacy staff		Community pharmacy		Unchecked	Checked	Checked	Unchecked
531	Healthcare Workers	Female	18-35	Single	Post-Secondary Education		Unchecked	Unchecked	Unchecked	Unchecked	Unchecked	Unchecked		Unchecked	Unchecked	Unchecked	Unchecked				Unchecked	Unchecked	Unchecked	Unchecked					Checked	Unchecked	Unchecked	Unchecked	Checked	Unchecked		18 - 40 years	Checked	Checked	Checked	Unchecked		HIV case manager		Community pharmacy		Unchecked	Checked	Checked	Unchecked
532	Healthcare Workers	Male	36-60	Separated	Primary Education		Unchecked	Unchecked	Unchecked	Unchecked	Unchecked	Unchecked		Unchecked	Unchecked	Unchecked	Unchecked				Unchecked	Unchecked	Unchecked	Unchecked					Checked	Unchecked	Unchecked	Unchecked	Checked	Unchecked		18 - 40 years	Checked	Checked	Checked	Unchecked		Pharmacist or other pharmacy staff		Community pharmacy		Checked	Checked	Unchecked	Unchecked
533	Healthcare Workers	Male	18-35	Married	No formal Education		Unchecked	Unchecked	Unchecked	Unchecked	Unchecked	Unchecked		Unchecked	Unchecked	Unchecked	Unchecked				Unchecked	Unchecked	Unchecked	Unchecked					Checked	Unchecked	Unchecked	Unchecked	Checked	Unchecked		18 - 40 years	Checked	Checked	Checked	Unchecked		HIV case manager		Community pharmacy		Unchecked	Checked	Checked	Unchecked
534	Healthcare Workers	Female	18-35	Married	Post-Secondary Education		Unchecked	Unchecked	Unchecked	Unchecked	Unchecked	Unchecked		Unchecked	Unchecked	Unchecked	Unchecked				Unchecked	Unchecked	Unchecked	Unchecked					Checked	Checked	Unchecked	Unchecked	Checked	Unchecked		18 - 40 years	Checked	Checked	Checked	Unchecked		Pharmacist or other pharmacy staff		Community pharmacy		Unchecked	Checked	Checked	Unchecked
535	Healthcare Workers	Male	18-35	Married	Post-Secondary Education		Unchecked	Unchecked	Unchecked	Unchecked	Unchecked	Unchecked		Unchecked	Unchecked	Unchecked	Unchecked				Unchecked	Unchecked	Unchecked	Unchecked					Checked	Checked	Unchecked	Unchecked	Checked	Unchecked		18 - 40 years	Checked	Unchecked	Checked	Unchecked		Pharmacist or other pharmacy staff		Community pharmacy		Unchecked	Checked	Checked	Unchecked
536	Healthcare Workers	Male	18-35	Married	Post-Secondary Education		Unchecked	Unchecked	Unchecked	Unchecked	Unchecked	Unchecked		Unchecked	Unchecked	Unchecked	Unchecked				Unchecked	Unchecked	Unchecked	Unchecked					Checked	Checked	Unchecked	Unchecked	Checked	Unchecked		18 - 40 years	Checked	Unchecked	Checked	Unchecked		Pharmacist or other pharmacy staff		Community pharmacy		Unchecked	Checked	Checked	Unchecked
537	Healthcare Workers	Male	18-35	Married	Post-Secondary Education		Unchecked	Unchecked	Unchecked	Unchecked	Unchecked	Unchecked		Unchecked	Unchecked	Unchecked	Unchecked				Unchecked	Unchecked	Unchecked	Unchecked					Checked	Checked	Unchecked	Unchecked	Checked	Unchecked		18 - 40 years	Checked	Unchecked	Checked	Unchecked		Pharmacist or other pharmacy staff		Community pharmacy		Unchecked	Checked	Checked	Unchecked
538	Patients	Male	18-35	Single	Secondary Education	18 - 40 years	Unchecked	Checked	Unchecked	Unchecked	Checked	Unchecked		Unchecked	Checked	Checked	Unchecked		Community pharmacy		Unchecked	Checked	Checked	Unchecked		Afternoon (12-4pm)	No		Unchecked	Unchecked	Unchecked	Unchecked	Unchecked	Unchecked			Unchecked	Unchecked	Unchecked	Unchecked						Unchecked	Unchecked	Unchecked	Unchecked
539	Patients	Female	36-60	Married	Secondary Education	18 - 40 years	Checked	Checked	Checked	Checked	Checked	Unchecked		Unchecked	Unchecked	Checked	Unchecked		Hospital or clinic		Checked	Checked	Checked	Unchecked		24 hour access	Depending on the cost	100 - 200 Naira	Unchecked	Unchecked	Unchecked	Unchecked	Unchecked	Unchecked			Unchecked	Unchecked	Unchecked	Unchecked						Unchecked	Unchecked	Unchecked	Unchecked
540	Patients	Male	18-35	Single	Secondary Education	18 - 40 years	Unchecked	Unchecked	Checked	Checked	Checked	Unchecked		Unchecked	Checked	Checked	Unchecked		Hospital or clinic		Checked	Checked	Checked	Unchecked		Afternoon (12-4pm)	No		Unchecked	Unchecked	Unchecked	Unchecked	Unchecked	Unchecked			Unchecked	Unchecked	Unchecked	Unchecked						Unchecked	Unchecked	Unchecked	Unchecked
541	Patients	Female	36-60	Married	Secondary Education	41- 60 years	Checked	Checked	Checked	Checked	Checked	Unchecked		Unchecked	Unchecked	Checked	Unchecked		Hospital or clinic		Checked	Checked	Checked	Unchecked		24 hour access	Depending on the cost	100 - 200 Naira	Unchecked	Unchecked	Unchecked	Unchecked	Unchecked	Unchecked			Unchecked	Unchecked	Unchecked	Unchecked						Unchecked	Unchecked	Unchecked	Unchecked
542	Patients	Male	36-60	Married	Secondary Education	18 - 40 years	Checked	Checked	Checked	Checked	Checked	Unchecked		Checked	Checked	Checked	Unchecked		Hospital or clinic		Checked	Checked	Checked	Unchecked		Morning (6am-12pm)	Depending on the cost	100 - 200 Naira	Unchecked	Unchecked	Unchecked	Unchecked	Unchecked	Unchecked			Unchecked	Unchecked	Unchecked	Unchecked						Unchecked	Unchecked	Unchecked	Unchecked
543	Patients	Female	18-35	Married	Primary Education	18 - 40 years	Checked	Checked	Unchecked	Checked	Unchecked	Unchecked		Unchecked	Checked	Checked	Unchecked		Community pharmacy		Unchecked	Checked	Checked	Unchecked		24 hour access	No		Unchecked	Unchecked	Unchecked	Unchecked	Unchecked	Unchecked			Unchecked	Unchecked	Unchecked	Unchecked						Unchecked	Unchecked	Unchecked	Unchecked
544	Patients	Female	36-60	Married	Secondary Education	41- 60 years	Checked	Checked	Checked	Checked	Checked	Unchecked		Unchecked	Unchecked	Checked	Unchecked		Hospital or clinic		Unchecked	Unchecked	Checked	Unchecked		Morning (6am-12pm)	No		Unchecked	Unchecked	Unchecked	Unchecked	Unchecked	Unchecked			Unchecked	Unchecked	Unchecked	Unchecked						Unchecked	Unchecked	Unchecked	Unchecked
545	Patients	Female	36-60	Married	Secondary Education	41- 60 years	Checked	Checked	Checked	Checked	Unchecked	Unchecked		Unchecked	Unchecked	Checked	Unchecked		Hospital or clinic		Unchecked	Checked	Checked	Unchecked		24 hour access	Depending on the cost	100 - 200 Naira	Unchecked	Unchecked	Unchecked	Unchecked	Unchecked	Unchecked			Unchecked	Unchecked	Unchecked	Unchecked						Unchecked	Unchecked	Unchecked	Unchecked
546	Patients	Female	Above 60	Separated	No formal Education	18 - 40 years	Checked	Unchecked	Unchecked	Checked	Checked	Unchecked		Checked	Checked	Checked	Unchecked		Community pharmacy		Unchecked	Checked	Checked	Unchecked		24 hour access	No		Unchecked	Unchecked	Unchecked	Unchecked	Unchecked	Unchecked			Unchecked	Unchecked	Unchecked	Unchecked						Unchecked	Unchecked	Unchecked	Unchecked
547	Patients	Female	18-35	Single	Secondary Education	18 - 40 years	Checked	Unchecked	Checked	Checked	Unchecked	Unchecked		Unchecked	Checked	Checked	Unchecked		Hospital or clinic		Checked	Checked	Checked	Unchecked		Afternoon (12-4pm)	No		Unchecked	Unchecked	Unchecked	Unchecked	Unchecked	Unchecked			Unchecked	Unchecked	Unchecked	Unchecked						Unchecked	Unchecked	Unchecked	Unchecked
548	Patients	Male	36-60	Married	Primary Education	18 - 40 years	Checked	Unchecked	Unchecked	Checked	Checked	Unchecked		Unchecked	Checked	Checked	Unchecked		Community pharmacy		Unchecked	Checked	Checked	Unchecked		24 hour access	No		Unchecked	Unchecked	Unchecked	Unchecked	Unchecked	Unchecked			Unchecked	Unchecked	Unchecked	Unchecked						Unchecked	Unchecked	Unchecked	Unchecked
549	Patients	Male	36-60	Married	Post-Secondary Education	18 - 40 years	Checked	Checked	Checked	Checked	Checked	Unchecked		Unchecked	Unchecked	Checked	Unchecked		Hospital or clinic		Unchecked	Checked	Checked	Unchecked		24 hour access	Depending on the cost	100 - 200 Naira	Unchecked	Unchecked	Unchecked	Unchecked	Unchecked	Unchecked			Unchecked	Unchecked	Unchecked	Unchecked						Unchecked	Unchecked	Unchecked	Unchecked
550	Patients	Female	18-35	Married	Primary Education	18 - 40 years	Checked	Unchecked	Checked	Checked	Unchecked	Unchecked		Checked	Checked	Checked	Unchecked		Community pharmacy		Unchecked	Checked	Checked	Unchecked		24 hour access	No		Unchecked	Unchecked	Unchecked	Unchecked	Unchecked	Unchecked			Unchecked	Unchecked	Unchecked	Unchecked						Unchecked	Unchecked	Unchecked	Unchecked
551	Patients	Male	36-60	Married	Primary Education	18 - 40 years	Checked	Unchecked	Unchecked	Checked	Unchecked	Unchecked		Unchecked	Checked	Checked	Unchecked		Hospital or clinic		Unchecked	Checked	Checked	Unchecked		24 hour access	No		Unchecked	Unchecked	Unchecked	Unchecked	Unchecked	Unchecked			Unchecked	Unchecked	Unchecked	Unchecked						Unchecked	Unchecked	Unchecked	Unchecked
552	Patients	Male	18-35	Single	Post-Secondary Education	18 - 40 years	Checked	Unchecked	Unchecked	Unchecked	Checked	Unchecked		Unchecked	Checked	Checked	Unchecked		Hospital or clinic		Unchecked	Unchecked	Checked	Unchecked		24 hour access	Depending on the cost	100 - 200 Naira	Unchecked	Unchecked	Unchecked	Unchecked	Unchecked	Unchecked			Unchecked	Unchecked	Unchecked	Unchecked						Unchecked	Unchecked	Unchecked	Unchecked
553	Healthcare Workers	Female	36-60	Married	Post-Secondary Education		Unchecked	Unchecked	Unchecked	Unchecked	Unchecked	Unchecked		Unchecked	Unchecked	Unchecked	Unchecked				Unchecked	Unchecked	Unchecked	Unchecked					Checked	Checked	Checked	Checked	Checked	Unchecked		18 - 40 years	Unchecked	Checked	Checked	Unchecked		Specific staff employed for this sole purpose		Hospital or clinic		Unchecked	Checked	Checked	Unchecked
554	Patients	Female	18-35	Single	Secondary Education	18 - 40 years	Checked	Unchecked	Unchecked	Checked	Unchecked	Unchecked		Unchecked	Checked	Checked	Unchecked		Hospital or clinic		Unchecked	Checked	Checked	Unchecked		24 hour access	No		Unchecked	Unchecked	Unchecked	Unchecked	Unchecked	Unchecked			Unchecked	Unchecked	Unchecked	Unchecked						Unchecked	Unchecked	Unchecked	Unchecked
555	Healthcare Workers	Male	36-60	Married	Post-Secondary Education		Unchecked	Unchecked	Unchecked	Unchecked	Unchecked	Unchecked		Unchecked	Unchecked	Unchecked	Unchecked				Unchecked	Unchecked	Unchecked	Unchecked					Checked	Checked	Checked	Checked	Checked	Unchecked		18 - 40 years	Unchecked	Unchecked	Checked	Unchecked		Nurse		Hospital or clinic		Unchecked	Checked	Checked	Unchecked
556	Healthcare Workers	Female	18-35	Single	Post-Secondary Education		Unchecked	Unchecked	Unchecked	Unchecked	Unchecked	Unchecked		Unchecked	Unchecked	Unchecked	Unchecked				Unchecked	Unchecked	Unchecked	Unchecked					Checked	Checked	Checked	Checked	Checked	Unchecked		18 - 40 years	Unchecked	Unchecked	Checked	Unchecked		Specific staff employed for this sole purpose		Hospital or clinic		Unchecked	Unchecked	Checked	Unchecked
557	Patients	Male	18-35	Married	Post-Secondary Education	18 - 40 years	Checked	Unchecked	Unchecked	Checked	Unchecked	Unchecked		Unchecked	Checked	Checked	Unchecked		Hospital or clinic		Unchecked	Checked	Checked	Unchecked		24 hour access	Yes	100 - 200 Naira	Unchecked	Unchecked	Unchecked	Unchecked	Unchecked	Unchecked			Unchecked	Unchecked	Unchecked	Unchecked						Unchecked	Unchecked	Unchecked	Unchecked
558	Healthcare Workers	Female	18-35	Single	Post-Secondary Education		Unchecked	Unchecked	Unchecked	Unchecked	Unchecked	Unchecked		Unchecked	Unchecked	Unchecked	Unchecked				Unchecked	Unchecked	Unchecked	Unchecked					Checked	Unchecked	Unchecked	Unchecked	Unchecked	Unchecked		41- 60 years	Unchecked	Unchecked	Checked	Unchecked		HIV case manager		Hospital or clinic		Unchecked	Unchecked	Checked	Unchecked
559	Healthcare Workers	Male	36-60	Married	Secondary Education		Unchecked	Unchecked	Unchecked	Unchecked	Unchecked	Unchecked		Unchecked	Unchecked	Unchecked	Unchecked				Unchecked	Unchecked	Unchecked	Unchecked					Checked	Checked	Checked	Checked	Checked	Unchecked		18 - 40 years	Unchecked	Checked	Checked	Unchecked		HIV case manager		Hospital or clinic		Unchecked	Unchecked	Checked	Unchecked
560	Healthcare Workers	Male	18-35	Single	Secondary Education		Unchecked	Unchecked	Unchecked	Unchecked	Unchecked	Unchecked		Unchecked	Unchecked	Unchecked	Unchecked				Unchecked	Unchecked	Unchecked	Unchecked					Checked	Unchecked	Unchecked	Unchecked	Unchecked	Unchecked		18 - 40 years	Unchecked	Checked	Checked	Unchecked		Pharmacist or other pharmacy staff		Hospital or clinic		Unchecked	Checked	Checked	Unchecked
561	Patients	Female	18-35	Married	Primary Education	18 - 40 years	Checked	Unchecked	Checked	Checked	Checked	Unchecked		Unchecked	Checked	Checked	Unchecked		Hospital or clinic		Unchecked	Checked	Checked	Unchecked		24 hour access	No		Unchecked	Unchecked	Unchecked	Unchecked	Unchecked	Unchecked			Unchecked	Unchecked	Unchecked	Unchecked						Unchecked	Unchecked	Unchecked	Unchecked
562	Healthcare Workers	Female	18-35	Married	Post-Secondary Education		Unchecked	Unchecked	Unchecked	Unchecked	Unchecked	Unchecked		Unchecked	Unchecked	Unchecked	Unchecked				Unchecked	Unchecked	Unchecked	Unchecked					Checked	Checked	Checked	Checked	Checked	Unchecked		18 - 40 years	Unchecked	Unchecked	Checked	Unchecked		HIV case manager		Hospital or clinic		Unchecked	Unchecked	Checked	Unchecked
563	Healthcare Workers	Male	18-35	Single	Secondary Education		Unchecked	Unchecked	Unchecked	Unchecked	Unchecked	Unchecked		Unchecked	Unchecked	Unchecked	Unchecked				Unchecked	Unchecked	Unchecked	Unchecked					Checked	Unchecked	Unchecked	Unchecked	Checked	Unchecked		18 - 40 years	Unchecked	Checked	Checked	Unchecked		Pharmacist or other pharmacy staff		Hospital or clinic		Unchecked	Checked	Checked	Unchecked
564	Healthcare Workers	Male	18-35	Married	Post-Secondary Education		Unchecked	Unchecked	Unchecked	Unchecked	Unchecked	Unchecked		Unchecked	Unchecked	Unchecked	Unchecked				Unchecked	Unchecked	Unchecked	Unchecked					Checked	Unchecked	Unchecked	Checked	Checked	Unchecked		18 - 40 years	Unchecked	Checked	Checked	Unchecked		Pharmacist or other pharmacy staff		Hospital or clinic		Unchecked	Checked	Checked	Unchecked
565	Patients	Male	Above 60	Separated	Post-Secondary Education	41- 60 years	Checked	Checked	Checked	Checked	Checked	Unchecked		Unchecked	Unchecked	Checked	Unchecked		Hospital or clinic		Unchecked	Checked	Checked	Unchecked		24 hour access	Depending on the cost	200 - 500 Naira	Unchecked	Unchecked	Unchecked	Unchecked	Unchecked	Unchecked			Unchecked	Unchecked	Unchecked	Unchecked						Unchecked	Unchecked	Unchecked	Unchecked
566	Patients	Female	36-60	Separated	Post-Secondary Education	18 - 40 years	Checked	Unchecked	Checked	Checked	Unchecked	Unchecked		Unchecked	Checked	Checked	Unchecked		Hospital or clinic		Checked	Checked	Checked	Unchecked		24 hour access	No		Unchecked	Unchecked	Unchecked	Unchecked	Unchecked	Unchecked			Unchecked	Unchecked	Unchecked	Unchecked						Unchecked	Unchecked	Unchecked	Unchecked
567	Patients	Female	18-35	Single	Post-Secondary Education	18 - 40 years	Checked	Unchecked	Checked	Unchecked	Unchecked	Unchecked		Unchecked	Checked	Checked	Unchecked		Hospital or clinic		Unchecked	Checked	Checked	Unchecked		24 hour access	Yes	100 - 200 Naira	Unchecked	Unchecked	Unchecked	Unchecked	Unchecked	Unchecked			Unchecked	Unchecked	Unchecked	Unchecked						Unchecked	Unchecked	Unchecked	Unchecked
568	Patients	Male	18-35	Single	No formal Education	18 - 40 years	Checked	Unchecked	Unchecked	Checked	Unchecked	Unchecked		Unchecked	Checked	Checked	Unchecked		Hospital or clinic		Unchecked	Unchecked	Checked	Unchecked		24 hour access	No		Unchecked	Unchecked	Unchecked	Unchecked	Unchecked	Unchecked			Unchecked	Unchecked	Unchecked	Unchecked						Unchecked	Unchecked	Unchecked	Unchecked
569	Healthcare Workers	Male	18-35	Single	Post-Secondary Education		Unchecked	Unchecked	Unchecked	Unchecked	Unchecked	Unchecked		Unchecked	Unchecked	Unchecked	Unchecked				Unchecked	Unchecked	Unchecked	Unchecked					Checked	Unchecked	Checked	Checked	Checked	Unchecked		18 - 40 years	Unchecked	Unchecked	Checked	Unchecked		Pharmacist or other pharmacy staff		Hospital or clinic		Unchecked	Checked	Checked	Unchecked
570	Patients	Female	18-35	Single	Post-Secondary Education	18 - 40 years	Checked	Unchecked	Checked	Checked	Unchecked	Unchecked		Unchecked	Checked	Checked	Unchecked		Hospital or clinic		Unchecked	Checked	Checked	Unchecked		24 hour access	Yes	100 - 200 Naira	Unchecked	Unchecked	Unchecked	Unchecked	Unchecked	Unchecked			Unchecked	Unchecked	Unchecked	Unchecked						Unchecked	Unchecked	Unchecked	Unchecked
571	Patients	Male	18-35	Single	Post-Secondary Education	18 - 40 years	Checked	Unchecked	Checked	Checked	Unchecked	Unchecked		Unchecked	Checked	Checked	Unchecked		Hospital or clinic		Unchecked	Checked	Checked	Unchecked		24 hour access	Depending on the cost	200 - 500 Naira	Unchecked	Unchecked	Unchecked	Unchecked	Unchecked	Unchecked			Unchecked	Unchecked	Unchecked	Unchecked						Unchecked	Unchecked	Unchecked	Unchecked
572	Healthcare Workers	Male	18-35	Married	Post-Secondary Education		Unchecked	Unchecked	Unchecked	Unchecked	Unchecked	Unchecked		Unchecked	Unchecked	Unchecked	Unchecked				Unchecked	Unchecked	Unchecked	Unchecked					Checked	Unchecked	Unchecked	Unchecked	Unchecked	Unchecked		18 - 40 years	Checked	Checked	Checked	Unchecked		Pharmacist or other pharmacy staff		Hospital or clinic		Unchecked	Checked	Checked	Unchecked
573	Patients	Female	36-60	Married	Secondary Education	18 - 40 years	Checked	Unchecked	Unchecked	Unchecked	Checked	Unchecked		Unchecked	Unchecked	Checked	Unchecked		Hospital or clinic		Unchecked	Checked	Unchecked	Unchecked		24 hour access	No		Unchecked	Unchecked	Unchecked	Unchecked	Unchecked	Unchecked			Unchecked	Unchecked	Unchecked	Unchecked						Unchecked	Unchecked	Unchecked	Unchecked
574	Healthcare Workers	Male	18-35	Single	Post-Secondary Education		Unchecked	Unchecked	Unchecked	Unchecked	Unchecked	Unchecked		Unchecked	Unchecked	Unchecked	Unchecked				Unchecked	Unchecked	Unchecked	Unchecked					Checked	Unchecked	Unchecked	Unchecked	Unchecked	Unchecked		18 - 40 years	Checked	Unchecked	Checked	Unchecked		Pharmacist or other pharmacy staff		Community pharmacy		Unchecked	Unchecked	Checked	Unchecked
575	Patients	Male	18-35	Single	Secondary Education	18 - 40 years	Checked	Unchecked	Unchecked	Unchecked	Checked	Unchecked		Unchecked	Unchecked	Checked	Unchecked		Community pharmacy		Unchecked	Checked	Checked	Unchecked		24 hour access	Yes	200 - 500 Naira	Unchecked	Unchecked	Unchecked	Unchecked	Unchecked	Unchecked			Unchecked	Unchecked	Unchecked	Unchecked						Unchecked	Unchecked	Unchecked	Unchecked
576	Patients	Female	36-60	Separated	Post-Secondary Education	18 - 40 years	Checked	Unchecked	Checked	Unchecked	Checked	Unchecked		Checked	Unchecked	Checked	Unchecked		Hospital or clinic		Unchecked	Checked	Checked	Unchecked		24 hour access	Yes	200 - 500 Naira	Unchecked	Unchecked	Unchecked	Unchecked	Unchecked	Unchecked			Unchecked	Unchecked	Unchecked	Unchecked						Unchecked	Unchecked	Unchecked	Unchecked
577	Healthcare Workers	Male	18-35	Single	Post-Secondary Education		Unchecked	Unchecked	Unchecked	Unchecked	Unchecked	Unchecked		Unchecked	Unchecked	Unchecked	Unchecked				Unchecked	Unchecked	Unchecked	Unchecked					Checked	Unchecked	Unchecked	Unchecked	Checked	Unchecked		18 - 40 years	Checked	Checked	Checked	Unchecked		Pharmacist or other pharmacy staff		Community pharmacy		Checked	Checked	Checked	Unchecked
578	Patients	Male	36-60	Single	Post-Secondary Education	41- 60 years	Checked	Unchecked	Checked	Checked	Unchecked	Unchecked		Unchecked	Unchecked	Checked	Unchecked		Hospital or clinic		Checked	Checked	Checked	Unchecked		24 hour access	Yes	100 - 200 Naira	Unchecked	Unchecked	Unchecked	Unchecked	Unchecked	Unchecked			Unchecked	Unchecked	Unchecked	Unchecked						Unchecked	Unchecked	Unchecked	Unchecked
579	Patients	Female	18-35	Married	No formal Education	18 - 40 years	Checked	Unchecked	Unchecked	Checked	Unchecked	Unchecked		Unchecked	Unchecked	Checked	Unchecked		Hospital or clinic		Unchecked	Checked	Checked	Unchecked		24 hour access	Depending on the cost	100 - 200 Naira	Unchecked	Unchecked	Unchecked	Unchecked	Unchecked	Unchecked			Unchecked	Unchecked	Unchecked	Unchecked						Unchecked	Unchecked	Unchecked	Unchecked
580	Healthcare Workers	Male	18-35	Single	Post-Secondary Education		Unchecked	Unchecked	Unchecked	Unchecked	Unchecked	Unchecked		Unchecked	Unchecked	Unchecked	Unchecked				Unchecked	Unchecked	Unchecked	Unchecked					Checked	Checked	Checked	Checked	Checked	Unchecked		18 - 40 years	Unchecked	Unchecked	Checked	Unchecked		Pharmacist or other pharmacy staff		Community pharmacy		Unchecked	Unchecked	Checked	Unchecked
581	Healthcare Workers	Male	18-35	Married	Secondary Education		Unchecked	Unchecked	Unchecked	Unchecked	Unchecked	Unchecked		Unchecked	Unchecked	Unchecked	Unchecked				Unchecked	Unchecked	Unchecked	Unchecked					Checked	Unchecked	Unchecked	Unchecked	Checked	Unchecked		18 - 40 years	Unchecked	Unchecked	Checked	Unchecked		Pharmacist or other pharmacy staff		Hospital or clinic		Unchecked	Unchecked	Checked	Unchecked
582	Healthcare Workers	Female	18-35	Married	Post-Secondary Education		Unchecked	Unchecked	Unchecked	Unchecked	Unchecked	Unchecked		Unchecked	Unchecked	Unchecked	Unchecked				Unchecked	Unchecked	Unchecked	Unchecked					Checked	Checked	Checked	Checked	Checked	Unchecked		18 - 40 years	Unchecked	Unchecked	Checked	Unchecked		Pharmacist or other pharmacy staff		Community pharmacy		Unchecked	Unchecked	Checked	Unchecked
583	Healthcare Workers	Female	18-35	Single	Secondary Education		Unchecked	Unchecked	Unchecked	Unchecked	Unchecked	Unchecked		Unchecked	Unchecked	Unchecked	Unchecked				Unchecked	Unchecked	Unchecked	Unchecked					Checked	Unchecked	Unchecked	Unchecked	Unchecked	Unchecked		18 - 40 years	Unchecked	Unchecked	Checked	Unchecked		Pharmacist or other pharmacy staff		Community pharmacy		Unchecked	Unchecked	Checked	Unchecked
584	Patients	Male	36-60	Married	No formal Education	18 - 40 years	Unchecked	Unchecked	Checked	Checked	Unchecked	Unchecked		Unchecked	Unchecked	Checked	Unchecked		Hospital or clinic		Unchecked	Unchecked	Checked	Unchecked		Afternoon (12-4pm)	No		Unchecked	Unchecked	Unchecked	Unchecked	Unchecked	Unchecked			Unchecked	Unchecked	Unchecked	Unchecked						Unchecked	Unchecked	Unchecked	Unchecked
585	Patients	Female	Above 60	Separated	No formal Education	18 - 40 years	Unchecked	Unchecked	Unchecked	Unchecked	Unchecked	Unchecked		Unchecked	Unchecked	Checked	Unchecked		Hospital or clinic		Unchecked	Unchecked	Checked	Unchecked		Evening (4pm-10pm)	No		Unchecked	Unchecked	Unchecked	Unchecked	Unchecked	Unchecked			Unchecked	Unchecked	Unchecked	Unchecked						Unchecked	Unchecked	Unchecked	Unchecked
586	Patients	Female	18-35	Separated	Primary Education	18 - 40 years	Unchecked	Unchecked	Unchecked	Checked	Unchecked	Unchecked		Unchecked	Unchecked	Checked	Unchecked		Community pharmacy		Unchecked	Unchecked	Checked	Unchecked		Afternoon (12-4pm)	Depending on the cost	100 - 200 Naira	Unchecked	Unchecked	Unchecked	Unchecked	Unchecked	Unchecked			Unchecked	Unchecked	Unchecked	Unchecked						Unchecked	Unchecked	Unchecked	Unchecked
587	Healthcare Workers	Female	36-60	Married	Post-Secondary Education		Unchecked	Unchecked	Unchecked	Unchecked	Unchecked	Unchecked		Unchecked	Unchecked	Unchecked	Unchecked				Unchecked	Unchecked	Unchecked	Unchecked					Checked	Unchecked	Unchecked	Unchecked	Unchecked	Unchecked		18 - 40 years	Unchecked	Checked	Checked	Unchecked		Pharmacist or other pharmacy staff		Community pharmacy		Checked	Checked	Checked	Unchecked
588	Patients	Female	Above 60	Separated	No formal Education	18 - 40 years	Unchecked	Unchecked	Checked	Unchecked	Unchecked	Unchecked		Unchecked	Unchecked	Checked	Unchecked		Community pharmacy		Unchecked	Unchecked	Checked	Unchecked		Evening (4pm-10pm)	No		Unchecked	Unchecked	Unchecked	Unchecked	Unchecked	Unchecked			Unchecked	Unchecked	Unchecked	Unchecked						Unchecked	Unchecked	Unchecked	Unchecked
589	Healthcare Workers	Male	36-60	Married	Post-Secondary Education		Unchecked	Unchecked	Unchecked	Unchecked	Unchecked	Unchecked		Unchecked	Unchecked	Unchecked	Unchecked				Unchecked	Unchecked	Unchecked	Unchecked					Checked	Unchecked	Unchecked	Unchecked	Unchecked	Unchecked		18 - 40 years	Unchecked	Checked	Unchecked	Unchecked		Monitoring and evaluation (M&E staff)		Police station		Checked	Unchecked	Unchecked	Unchecked
590	Patients	Female	36-60	Single	Secondary Education	18 - 40 years	Unchecked	Unchecked	Unchecked	Unchecked	Unchecked	Unchecked		Unchecked	Unchecked	Checked	Unchecked		Community pharmacy		Unchecked	Unchecked	Checked	Unchecked		Evening (4pm-10pm)	Yes	100 - 200 Naira	Unchecked	Unchecked	Unchecked	Unchecked	Unchecked	Unchecked			Unchecked	Unchecked	Unchecked	Unchecked						Unchecked	Unchecked	Unchecked	Unchecked
591	Patients	Female	18-35	Single	Post-Secondary Education	18 - 40 years	Unchecked	Unchecked	Unchecked	Unchecked	Unchecked	Unchecked		Unchecked	Unchecked	Checked	Unchecked		Community pharmacy		Unchecked	Unchecked	Checked	Unchecked		Afternoon (12-4pm)	Depending on the cost	100 - 200 Naira	Unchecked	Unchecked	Unchecked	Unchecked	Unchecked	Unchecked			Unchecked	Unchecked	Unchecked	Unchecked						Unchecked	Unchecked	Unchecked	Unchecked
592	Healthcare Workers	Female	36-60	Married	Post-Secondary Education		Unchecked	Unchecked	Unchecked	Unchecked	Unchecked	Unchecked		Unchecked	Unchecked	Unchecked	Unchecked				Unchecked	Unchecked	Unchecked	Unchecked					Checked	Unchecked	Unchecked	Unchecked	Unchecked	Unchecked		18 - 40 years	Checked	Checked	Checked	Unchecked		Pharmacist or other pharmacy staff		Hospital or clinic		Unchecked	Checked	Checked	Unchecked
593	Patients	Female	36-60	Married	Post-Secondary Education	18 - 40 years	Checked	Unchecked	Unchecked	Unchecked	Unchecked	Unchecked		Checked	Checked	Checked	Unchecked		Hospital or clinic		Unchecked	Checked	Checked	Unchecked		24 hour access	Depending on the cost	100 - 200 Naira	Unchecked	Unchecked	Unchecked	Unchecked	Unchecked	Unchecked			Unchecked	Unchecked	Unchecked	Unchecked						Unchecked	Unchecked	Unchecked	Unchecked
594	Patients	Male	18-35	Married	Secondary Education	18 - 40 years	Unchecked	Unchecked	Unchecked	Checked	Unchecked	Unchecked		Unchecked	Unchecked	Checked	Unchecked		Community pharmacy		Unchecked	Unchecked	Checked	Unchecked		Evening (4pm-10pm)	No		Unchecked	Unchecked	Unchecked	Unchecked	Unchecked	Unchecked			Unchecked	Unchecked	Unchecked	Unchecked						Unchecked	Unchecked	Unchecked	Unchecked
595	Patients	Female	18-35	Single	Secondary Education	18 - 40 years	Checked	Unchecked	Unchecked	Unchecked	Unchecked	Unchecked		Checked	Checked	Checked	Unchecked		Hospital or clinic		Unchecked	Unchecked	Checked	Unchecked		24 hour access	No		Unchecked	Unchecked	Unchecked	Unchecked	Unchecked	Unchecked			Unchecked	Unchecked	Unchecked	Unchecked						Unchecked	Unchecked	Unchecked	Unchecked
596	Patients	Female	36-60	Married	Secondary Education	41- 60 years	Unchecked	Unchecked	Checked	Unchecked	Unchecked	Unchecked		Unchecked	Unchecked	Checked	Unchecked		Community pharmacy		Unchecked	Unchecked	Checked	Unchecked		Evening (4pm-10pm)	Yes	100 - 200 Naira	Unchecked	Unchecked	Unchecked	Unchecked	Unchecked	Unchecked			Unchecked	Unchecked	Unchecked	Unchecked						Unchecked	Unchecked	Unchecked	Unchecked
597	Patients	Female	Above 60	Separated	Secondary Education	41- 60 years	Checked	Unchecked	Unchecked	Unchecked	Unchecked	Unchecked		Unchecked	Unchecked	Checked	Unchecked		Hospital or clinic		Unchecked	Unchecked	Checked	Unchecked		Afternoon (12-4pm)	No		Unchecked	Unchecked	Unchecked	Unchecked	Unchecked	Unchecked			Unchecked	Unchecked	Unchecked	Unchecked						Unchecked	Unchecked	Unchecked	Unchecked
598	Patients	Male	18-35	Single	Post-Secondary Education	18 - 40 years	Checked	Unchecked	Unchecked	Unchecked	Unchecked	Unchecked		Checked	Unchecked	Checked	Unchecked		Hospital or clinic		Unchecked	Checked	Unchecked	Unchecked		Evening (4pm-10pm)	Yes	100 - 200 Naira	Unchecked	Unchecked	Unchecked	Unchecked	Unchecked	Unchecked			Unchecked	Unchecked	Unchecked	Unchecked						Unchecked	Unchecked	Unchecked	Unchecked
599	Patients	Male	36-60	Married	Primary Education	18 - 40 years	Checked	Unchecked	Unchecked	Unchecked	Unchecked	Unchecked		Unchecked	Unchecked	Checked	Unchecked		Hospital or clinic		Unchecked	Checked	Unchecked	Unchecked		Morning (6am-12pm)	No		Unchecked	Unchecked	Unchecked	Unchecked	Unchecked	Unchecked			Unchecked	Unchecked	Unchecked	Unchecked						Unchecked	Unchecked	Unchecked	Unchecked
600	Patients	Female	36-60	Married	Secondary Education	18 - 40 years	Checked	Unchecked	Unchecked	Unchecked	Unchecked	Unchecked		Unchecked	Unchecked	Checked	Unchecked		Hospital or clinic		Unchecked	Checked	Checked	Unchecked		Evening (4pm-10pm)	No		Unchecked	Unchecked	Unchecked	Unchecked	Unchecked	Unchecked			Unchecked	Unchecked	Unchecked	Unchecked						Unchecked	Unchecked	Unchecked	Unchecked
601	Patients	Female	36-60	Married	Secondary Education	18 - 40 years	Checked	Unchecked	Unchecked	Unchecked	Unchecked	Unchecked		Unchecked	Checked	Checked	Unchecked		Hospital or clinic		Unchecked	Checked	Checked	Unchecked		24 hour access	Depending on the cost	100 - 200 Naira	Unchecked	Unchecked	Unchecked	Unchecked	Unchecked	Unchecked			Unchecked	Unchecked	Unchecked	Unchecked						Unchecked	Unchecked	Unchecked	Unchecked
602	Patients	Male	18-35	Married	Post-Secondary Education	18 - 40 years	Checked	Unchecked	Unchecked	Unchecked	Unchecked	Unchecked		Unchecked	Unchecked	Checked	Unchecked		Hospital or clinic		Unchecked	Checked	Unchecked	Unchecked		24 hour access	Depending on the cost	100 - 200 Naira	Unchecked	Unchecked	Unchecked	Unchecked	Unchecked	Unchecked			Unchecked	Unchecked	Unchecked	Unchecked						Unchecked	Unchecked	Unchecked	Unchecked
603	Patients	Male	18-35	Married	Secondary Education	18 - 40 years	Checked	Unchecked	Unchecked	Unchecked	Unchecked	Unchecked		Unchecked	Unchecked	Checked	Unchecked		Hospital or clinic		Unchecked	Checked	Checked	Unchecked		24 hour access	No		Unchecked	Unchecked	Unchecked	Unchecked	Unchecked	Unchecked			Unchecked	Unchecked	Unchecked	Unchecked						Unchecked	Unchecked	Unchecked	Unchecked
604	Patients	Female	18-35	Separated	Primary Education	18 - 40 years	Checked	Unchecked	Unchecked	Unchecked	Unchecked	Unchecked		Checked	Checked	Checked	Unchecked		Religious institution		Unchecked	Checked	Checked	Unchecked		24 hour access	No		Unchecked	Unchecked	Unchecked	Unchecked	Unchecked	Unchecked			Unchecked	Unchecked	Unchecked	Unchecked						Unchecked	Unchecked	Unchecked	Unchecked
605	Patients	Female	36-60	Separated	Primary Education	I don't know	Checked	Unchecked	Unchecked	Unchecked	Unchecked	Unchecked		Unchecked	Unchecked	Checked	Unchecked		Hospital or clinic		Unchecked	Unchecked	Checked	Unchecked		24 hour access	No		Unchecked	Unchecked	Unchecked	Unchecked	Unchecked	Unchecked			Unchecked	Unchecked	Unchecked	Unchecked						Unchecked	Unchecked	Unchecked	Unchecked
606	Patients	Female	36-60	Separated	Secondary Education	18 - 40 years	Checked	Unchecked	Unchecked	Unchecked	Unchecked	Unchecked		Checked	Unchecked	Unchecked	Unchecked		Hospital or clinic		Unchecked	Checked	Checked	Unchecked		24 hour access	Depending on the cost	100 - 200 Naira	Unchecked	Unchecked	Unchecked	Unchecked	Unchecked	Unchecked			Unchecked	Unchecked	Unchecked	Unchecked						Unchecked	Unchecked	Unchecked	Unchecked
607	Healthcare Workers	Male	18-35	Married	Post-Secondary Education		Unchecked	Unchecked	Unchecked	Unchecked	Unchecked	Unchecked		Unchecked	Unchecked	Unchecked	Unchecked				Unchecked	Unchecked	Unchecked	Unchecked					Checked	Unchecked	Checked	Checked	Checked	Unchecked		18 - 40 years	Checked	Checked	Checked	Unchecked		Other	Any trained personnel	Other	Any convenient location	Unchecked	Checked	Checked	Unchecked
608	Healthcare Workers	Female	18-35	Single	Post-Secondary Education		Unchecked	Unchecked	Unchecked	Unchecked	Unchecked	Unchecked		Unchecked	Unchecked	Unchecked	Unchecked				Unchecked	Unchecked	Unchecked	Unchecked					Checked	Unchecked	Checked	Checked	Checked	Unchecked		18 - 40 years	Unchecked	Checked	Checked	Unchecked		Other	Any trained personnel	Hospital or clinic		Unchecked	Checked	Checked	Unchecked
609	Patients	Female	18-35	Married	Post-Secondary Education	18 - 40 years	Checked	Unchecked	Unchecked	Unchecked	Unchecked	Unchecked		Unchecked	Checked	Checked	Unchecked		Hospital or clinic		Checked	Unchecked	Unchecked	Unchecked		24 hour access	Depending on the cost	500 - 1000 Naira	Unchecked	Unchecked	Unchecked	Unchecked	Unchecked	Unchecked			Unchecked	Unchecked	Unchecked	Unchecked						Unchecked	Unchecked	Unchecked	Unchecked
610	Patients	Female	18-35	Single	Secondary Education	18 - 40 years	Checked	Unchecked	Unchecked	Unchecked	Unchecked	Unchecked		Unchecked	Unchecked	Checked	Unchecked		Hospital or clinic		Unchecked	Unchecked	Checked	Unchecked		24 hour access	Depending on the cost	200 - 500 Naira	Unchecked	Unchecked	Unchecked	Unchecked	Unchecked	Unchecked			Unchecked	Unchecked	Unchecked	Unchecked						Unchecked	Unchecked	Unchecked	Unchecked
611	Patients	Male	18-35	Single	Secondary Education	18 - 40 years	Checked	Unchecked	Unchecked	Unchecked	Unchecked	Unchecked		Unchecked	Unchecked	Checked	Unchecked		Hospital or clinic		Unchecked	Checked	Checked	Unchecked		24 hour access	Yes	100 - 200 Naira	Unchecked	Unchecked	Unchecked	Unchecked	Unchecked	Unchecked			Unchecked	Unchecked	Unchecked	Unchecked						Unchecked	Unchecked	Unchecked	Unchecked
612	Patients	Female	36-60	Married	Secondary Education	18 - 40 years	Checked	Unchecked	Unchecked	Unchecked	Unchecked	Unchecked		Unchecked	Unchecked	Checked	Unchecked		Hospital or clinic		Unchecked	Checked	Checked	Unchecked		24 hour access	Yes	100 - 200 Naira	Unchecked	Unchecked	Unchecked	Unchecked	Unchecked	Unchecked			Unchecked	Unchecked	Unchecked	Unchecked						Unchecked	Unchecked	Unchecked	Unchecked
613	Patients	Female	36-60	Married	Primary Education	18 - 40 years	Checked	Unchecked	Unchecked	Unchecked	Unchecked	Unchecked		Checked	Unchecked	Checked	Unchecked		Hospital or clinic		Unchecked	Checked	Checked	Unchecked		Morning (6am-12pm)	No		Unchecked	Unchecked	Unchecked	Unchecked	Unchecked	Unchecked			Unchecked	Unchecked	Unchecked	Unchecked						Unchecked	Unchecked	Unchecked	Unchecked
614	Healthcare Workers	Male	18-35	Single	Post-Secondary Education		Unchecked	Unchecked	Unchecked	Unchecked	Unchecked	Unchecked		Unchecked	Unchecked	Unchecked	Unchecked				Unchecked	Unchecked	Unchecked	Unchecked					Checked	Unchecked	Checked	Checked	Checked	Unchecked		18 - 40 years	Checked	Checked	Checked	Unchecked		Other	Any trained personnel	Hospital or clinic		Unchecked	Checked	Checked	Unchecked
615	Healthcare Workers	Female	18-35	Married	Primary Education		Unchecked	Unchecked	Unchecked	Unchecked	Unchecked	Unchecked		Unchecked	Unchecked	Unchecked	Unchecked				Unchecked	Unchecked	Unchecked	Unchecked					Checked	Unchecked	Unchecked	Checked	Unchecked	Unchecked		18 - 40 years	Checked	Checked	Checked	Unchecked		HIV case manager		Hospital or clinic		Unchecked	Checked	Checked	Unchecked
616	Healthcare Workers	Female	18-35	Married	Secondary Education		Unchecked	Unchecked	Unchecked	Unchecked	Unchecked	Unchecked		Unchecked	Unchecked	Unchecked	Unchecked				Unchecked	Unchecked	Unchecked	Unchecked					Checked	Unchecked	Checked	Checked	Checked	Unchecked		18 - 40 years	Unchecked	Checked	Checked	Unchecked		HIV case manager		Hospital or clinic		Unchecked	Checked	Checked	Unchecked
617	Patients	Male	36-60	Separated	No formal Education	13 - 17 years	Unchecked	Unchecked	Unchecked	Unchecked	Unchecked	Unchecked		Unchecked	Unchecked	Checked	Unchecked		Hospital or clinic		Unchecked	Unchecked	Checked	Unchecked		Evening (4pm-10pm)	No		Unchecked	Unchecked	Unchecked	Unchecked	Unchecked	Unchecked			Unchecked	Unchecked	Unchecked	Unchecked						Unchecked	Unchecked	Unchecked	Unchecked
618	Patients	Male	18-35	Single	No formal Education	18 - 40 years	Checked	Unchecked	Unchecked	Checked	Checked	Unchecked		Unchecked	Checked	Checked	Unchecked		Hospital or clinic		Checked	Checked	Checked	Unchecked		24 hour access	No		Unchecked	Unchecked	Unchecked	Unchecked	Unchecked	Unchecked			Unchecked	Unchecked	Unchecked	Unchecked						Unchecked	Unchecked	Unchecked	Unchecked
619	Patients	Male	18-35	Married	Primary Education	I don't know	Checked	Unchecked	Unchecked	Unchecked	Unchecked	Unchecked		Unchecked	Unchecked	Checked	Unchecked		Community pharmacy		Unchecked	Checked	Unchecked	Unchecked		24 hour access	No		Unchecked	Unchecked	Unchecked	Unchecked	Unchecked	Unchecked			Unchecked	Unchecked	Unchecked	Unchecked						Unchecked	Unchecked	Unchecked	Unchecked
620	Patients	Female	18-35	Single	Post-Secondary Education	18 - 40 years	Unchecked	Unchecked	Unchecked	Checked	Unchecked	Unchecked		Unchecked	Unchecked	Checked	Unchecked		Community pharmacy		Unchecked	Unchecked	Checked	Unchecked		Afternoon (12-4pm)	Yes	100 - 200 Naira	Unchecked	Unchecked	Unchecked	Unchecked	Unchecked	Unchecked			Unchecked	Unchecked	Unchecked	Unchecked						Unchecked	Unchecked	Unchecked	Unchecked
621	Patients	Male	36-60	Married	Post-Secondary Education	18 - 40 years	Checked	Checked	Checked	Checked	Checked	Unchecked		Unchecked	Checked	Checked	Unchecked		Community pharmacy		Unchecked	Checked	Unchecked	Unchecked		24 hour access	No		Unchecked	Unchecked	Unchecked	Unchecked	Unchecked	Unchecked			Unchecked	Unchecked	Unchecked	Unchecked						Unchecked	Unchecked	Unchecked	Unchecked
622	Healthcare Workers	Male	36-60	Married	Post-Secondary Education		Unchecked	Unchecked	Unchecked	Unchecked	Unchecked	Unchecked		Unchecked	Unchecked	Unchecked	Unchecked				Unchecked	Unchecked	Unchecked	Unchecked					Checked	Unchecked	Unchecked	Unchecked	Unchecked	Unchecked		13 - 17 years	Checked	Checked	Checked	Unchecked		Pharmacist or other pharmacy staff		Hospital or clinic		Unchecked	Checked	Checked	Unchecked
623	Healthcare Workers	Male	36-60	Married	Post-Secondary Education		Unchecked	Unchecked	Unchecked	Unchecked	Unchecked	Unchecked		Unchecked	Unchecked	Unchecked	Unchecked				Unchecked	Unchecked	Unchecked	Unchecked					Checked	Unchecked	Unchecked	Unchecked	Unchecked	Unchecked		41- 60 years	Checked	Checked	Checked	Unchecked		Pharmacist or other pharmacy staff		Hospital or clinic		Unchecked	Checked	Checked	Unchecked
624	Patients	Male	18-35	Single	Primary Education	18 - 40 years	Checked	Unchecked	Checked	Checked	Checked	Unchecked		Unchecked	Checked	Checked	Unchecked		Hospital or clinic		Unchecked	Checked	Checked	Unchecked		24 hour access	No		Unchecked	Unchecked	Unchecked	Unchecked	Unchecked	Unchecked			Unchecked	Unchecked	Unchecked	Unchecked						Unchecked	Unchecked	Unchecked	Unchecked
625	Patients	Female	18-35	Single	Secondary Education	18 - 40 years	Checked	Unchecked	Unchecked	Unchecked	Unchecked	Unchecked		Checked	Unchecked	Unchecked	Unchecked		Hospital or clinic		Unchecked	Unchecked	Checked	Unchecked		24 hour access	No		Unchecked	Unchecked	Unchecked	Unchecked	Unchecked	Unchecked			Unchecked	Unchecked	Unchecked	Unchecked						Unchecked	Unchecked	Unchecked	Unchecked
626	Patients	Male	18-35	Single	Post-Secondary Education	18 - 40 years	Checked	Unchecked	Checked	Unchecked	Checked	Unchecked		Unchecked	Checked	Checked	Unchecked		Hospital or clinic		Unchecked	Checked	Checked	Unchecked		24 hour access	Yes	100 - 200 Naira	Unchecked	Unchecked	Unchecked	Unchecked	Unchecked	Unchecked			Unchecked	Unchecked	Unchecked	Unchecked						Unchecked	Unchecked	Unchecked	Unchecked
627	Patients	Female	36-60	Married	Secondary Education	41- 60 years	Checked	Unchecked	Unchecked	Unchecked	Unchecked	Unchecked		Unchecked	Unchecked	Checked	Unchecked		Hospital or clinic		Unchecked	Unchecked	Checked	Unchecked		24 hour access	No		Unchecked	Unchecked	Unchecked	Unchecked	Unchecked	Unchecked			Unchecked	Unchecked	Unchecked	Unchecked						Unchecked	Unchecked	Unchecked	Unchecked
628	Patients	Male	18-35	Single	Primary Education	18 - 40 years	Checked	Unchecked	Unchecked	Checked	Unchecked	Unchecked		Unchecked	Checked	Checked	Unchecked		Hospital or clinic		Unchecked	Checked	Checked	Unchecked		24 hour access	Yes	200 - 500 Naira	Unchecked	Unchecked	Unchecked	Unchecked	Unchecked	Unchecked			Unchecked	Unchecked	Unchecked	Unchecked						Unchecked	Unchecked	Unchecked	Unchecked
629	Patients	Female	18-35	Married	Post-Secondary Education	18 - 40 years	Checked	Unchecked	Unchecked	Checked	Checked	Unchecked		Unchecked	Checked	Checked	Unchecked		Hospital or clinic		Unchecked	Checked	Checked	Unchecked		24 hour access	No		Unchecked	Unchecked	Unchecked	Unchecked	Unchecked	Unchecked			Unchecked	Unchecked	Unchecked	Unchecked						Unchecked	Unchecked	Unchecked	Unchecked
630	Patients	Male	18-35	Single	Secondary Education	18 - 40 years	Checked	Unchecked	Unchecked	Unchecked	Unchecked	Unchecked		Unchecked	Unchecked	Checked	Unchecked		Community pharmacy		Unchecked	Unchecked	Checked	Unchecked		Afternoon (12-4pm)	No		Unchecked	Unchecked	Unchecked	Unchecked	Unchecked	Unchecked			Unchecked	Unchecked	Unchecked	Unchecked						Unchecked	Unchecked	Unchecked	Unchecked
631	Patients	Female	18-35	Married	No formal Education	18 - 40 years	Checked	Unchecked	Unchecked	Unchecked	Unchecked	Unchecked		Unchecked	Unchecked	Checked	Unchecked		Hospital or clinic		Unchecked	Unchecked	Checked	Unchecked		Evening (4pm-10pm)	No		Unchecked	Unchecked	Unchecked	Unchecked	Unchecked	Unchecked			Unchecked	Unchecked	Unchecked	Unchecked						Unchecked	Unchecked	Unchecked	Unchecked
632	Patients	Male	18-35	Married	Post-Secondary Education	41- 60 years	Checked	Unchecked	Unchecked	Unchecked	Unchecked	Unchecked		Unchecked	Checked	Checked	Unchecked		Hospital or clinic		Checked	Checked	Checked	Unchecked		Evening (4pm-10pm)	Yes	200 - 500 Naira	Unchecked	Unchecked	Unchecked	Unchecked	Unchecked	Unchecked			Unchecked	Unchecked	Unchecked	Unchecked						Unchecked	Unchecked	Unchecked	Unchecked
633	Patients	Male	36-60	Married	Post-Secondary Education	41- 60 years	Checked	Unchecked	Unchecked	Unchecked	Unchecked	Unchecked		Unchecked	Unchecked	Checked	Unchecked		Hospital or clinic		Unchecked	Checked	Checked	Checked		Evening (4pm-10pm)	No		Unchecked	Unchecked	Unchecked	Unchecked	Unchecked	Unchecked			Unchecked	Unchecked	Unchecked	Unchecked						Unchecked	Unchecked	Unchecked	Unchecked
634	Patients	Male	18-35	Single	Secondary Education	18 - 40 years	Checked	Checked	Checked	Checked	Checked	Unchecked		Checked	Checked	Checked	Unchecked		Hospital or clinic		Unchecked	Checked	Checked	Unchecked		Afternoon (12-4pm)	No		Unchecked	Unchecked	Unchecked	Unchecked	Unchecked	Unchecked			Unchecked	Unchecked	Unchecked	Unchecked						Unchecked	Unchecked	Unchecked	Unchecked
635	Patients	Female	18-35	Single	Secondary Education	18 - 40 years	Checked	Checked	Checked	Checked	Checked	Unchecked		Unchecked	Checked	Checked	Unchecked		Hospital or clinic		Unchecked	Checked	Checked	Unchecked		Afternoon (12-4pm)	No		Unchecked	Unchecked	Unchecked	Unchecked	Unchecked	Unchecked			Unchecked	Unchecked	Unchecked	Unchecked						Unchecked	Unchecked	Unchecked	Unchecked
636	Patients	Male	18-35	Single	Secondary Education	18 - 40 years	Checked	Checked	Checked	Checked	Checked	Unchecked		Unchecked	Checked	Checked	Unchecked		Hospital or clinic		Unchecked	Checked	Checked	Unchecked		Afternoon (12-4pm)	No		Unchecked	Unchecked	Unchecked	Unchecked	Unchecked	Unchecked			Unchecked	Unchecked	Unchecked	Unchecked						Unchecked	Unchecked	Unchecked	Unchecked
637	Patients	Female	18-35	Single	Secondary Education	18 - 40 years	Checked	Checked	Checked	Checked	Checked	Unchecked		Checked	Checked	Unchecked	Unchecked		Hospital or clinic		Unchecked	Checked	Checked	Unchecked		Afternoon (12-4pm)	No		Unchecked	Unchecked	Unchecked	Unchecked	Unchecked	Unchecked			Unchecked	Unchecked	Unchecked	Unchecked						Unchecked	Unchecked	Unchecked	Unchecked
638	Patients	Male	36-60	Single	Secondary Education	41- 60 years	Checked	Unchecked	Unchecked	Unchecked	Unchecked	Unchecked		Unchecked	Checked	Checked	Unchecked		Hospital or clinic		Unchecked	Checked	Checked	Unchecked		24 hour access	No		Unchecked	Unchecked	Unchecked	Unchecked	Unchecked	Unchecked			Unchecked	Unchecked	Unchecked	Unchecked						Unchecked	Unchecked	Unchecked	Unchecked
639	Healthcare Workers	Male	18-35	Married	Post-Secondary Education		Unchecked	Unchecked	Unchecked	Unchecked	Unchecked	Unchecked		Unchecked	Unchecked	Unchecked	Unchecked				Unchecked	Unchecked	Unchecked	Unchecked					Checked	Unchecked	Unchecked	Unchecked	Unchecked	Unchecked		18 - 40 years	Checked	Checked	Checked	Unchecked		HIV case manager		Hospital or clinic		Unchecked	Checked	Checked	Unchecked
640	Patients	Female	18-35	Single	Secondary Education	18 - 40 years	Unchecked	Unchecked	Unchecked	Unchecked	Unchecked	Unchecked		Checked	Checked	Checked	Unchecked		Hospital or clinic		Unchecked	Unchecked	Checked	Unchecked		24 hour access	No		Unchecked	Unchecked	Unchecked	Unchecked	Unchecked	Unchecked			Unchecked	Unchecked	Unchecked	Unchecked						Unchecked	Unchecked	Unchecked	Unchecked
641	Patients	Female	36-60	Married	Secondary Education	41- 60 years	Checked	Unchecked	Unchecked	Unchecked	Unchecked	Unchecked		Checked	Checked	Checked	Unchecked		Hospital or clinic		Unchecked	Unchecked	Checked	Unchecked		24 hour access	No		Unchecked	Unchecked	Unchecked	Unchecked	Unchecked	Unchecked			Unchecked	Unchecked	Unchecked	Unchecked						Unchecked	Unchecked	Unchecked	Unchecked
642	Patients	Female	36-60	Married	Post-Secondary Education	18 - 40 years	Unchecked	Unchecked	Unchecked	Unchecked	Unchecked	Unchecked		Unchecked	Unchecked	Checked	Unchecked		Hospital or clinic		Unchecked	Unchecked	Checked	Unchecked		24 hour access	No		Unchecked	Unchecked	Unchecked	Unchecked	Unchecked	Unchecked			Unchecked	Unchecked	Unchecked	Unchecked						Unchecked	Unchecked	Unchecked	Unchecked
643	Healthcare Workers	Male	18-35	Single	Secondary Education		Unchecked	Unchecked	Unchecked	Unchecked	Unchecked	Unchecked		Unchecked	Unchecked	Unchecked	Unchecked				Unchecked	Unchecked	Unchecked	Unchecked					Checked	Unchecked	Unchecked	Unchecked	Unchecked	Unchecked		18 - 40 years	Checked	Checked	Checked	Unchecked		Pharmacist or other pharmacy staff		Hospital or clinic		Unchecked	Checked	Checked	Unchecked
644	Healthcare Workers	Female	36-60	Married	Post-Secondary Education		Unchecked	Unchecked	Unchecked	Unchecked	Unchecked	Unchecked		Unchecked	Unchecked	Unchecked	Unchecked				Unchecked	Unchecked	Unchecked	Unchecked					Checked	Unchecked	Unchecked	Unchecked	Unchecked	Unchecked		18 - 40 years	Checked	Checked	Checked	Unchecked		Pharmacist or other pharmacy staff		Hospital or clinic		Unchecked	Checked	Unchecked	Unchecked
645	Patients	Male	36-60	Married	Secondary Education	41- 60 years	Checked	Unchecked	Unchecked	Unchecked	Checked	Unchecked		Checked	Unchecked	Unchecked	Unchecked		Hospital or clinic		Unchecked	Checked	Unchecked	Unchecked		24 hour access	No		Unchecked	Unchecked	Unchecked	Unchecked	Unchecked	Unchecked			Unchecked	Unchecked	Unchecked	Unchecked						Unchecked	Unchecked	Unchecked	Unchecked
646	Healthcare Workers	Female	18-35	Married	Post-Secondary Education		Unchecked	Unchecked	Unchecked	Unchecked	Unchecked	Unchecked		Unchecked	Unchecked	Unchecked	Unchecked				Unchecked	Unchecked	Unchecked	Unchecked					Checked	Unchecked	Unchecked	Unchecked	Unchecked	Unchecked		18 - 40 years	Checked	Checked	Checked	Unchecked		Pharmacist or other pharmacy staff		Hospital or clinic		Checked	Checked	Checked	Unchecked
647	Patients	Male	36-60	Married	Secondary Education	41- 60 years	Checked	Unchecked	Checked	Checked	Checked	Unchecked		Checked	Unchecked	Unchecked	Unchecked		Hospital or clinic		Unchecked	Checked	Checked	Unchecked		24 hour access	No		Unchecked	Unchecked	Unchecked	Unchecked	Unchecked	Unchecked			Unchecked	Unchecked	Unchecked	Unchecked						Unchecked	Unchecked	Unchecked	Unchecked
648	Patients	Female	18-35	Single	Post-Secondary Education	I don't know	Checked	Checked	Checked	Unchecked	Checked	Unchecked		Checked	Unchecked	Unchecked	Unchecked		Hospital or clinic		Checked	Checked	Checked	Unchecked		24 hour access	No		Unchecked	Unchecked	Unchecked	Unchecked	Unchecked	Unchecked			Unchecked	Unchecked	Unchecked	Unchecked						Unchecked	Unchecked	Unchecked	Unchecked
649	Healthcare Workers	Male	18-35	Single	Post-Secondary Education		Unchecked	Unchecked	Unchecked	Unchecked	Unchecked	Unchecked		Unchecked	Unchecked	Unchecked	Unchecked				Unchecked	Unchecked	Unchecked	Unchecked					Checked	Unchecked	Unchecked	Unchecked	Unchecked	Unchecked		18 - 40 years	Checked	Unchecked	Unchecked	Unchecked		HIV case manager		Hospital or clinic		Unchecked	Unchecked	Checked	Unchecked
650	Patients	Female	18-35	Married	Post-Secondary Education	18 - 40 years	Checked	Unchecked	Unchecked	Unchecked	Unchecked	Unchecked		Unchecked	Unchecked	Checked	Unchecked		Hospital or clinic		Checked	Checked	Checked	Unchecked		24 hour access	No		Unchecked	Unchecked	Unchecked	Unchecked	Unchecked	Unchecked			Unchecked	Unchecked	Unchecked	Unchecked						Unchecked	Unchecked	Unchecked	Unchecked
651	Healthcare Workers	Male	18-35	Married	Post-Secondary Education		Unchecked	Unchecked	Unchecked	Unchecked	Unchecked	Unchecked		Unchecked	Unchecked	Unchecked	Unchecked				Unchecked	Unchecked	Unchecked	Unchecked					Checked	Unchecked	Unchecked	Unchecked	Unchecked	Unchecked		41- 60 years	Unchecked	Unchecked	Checked	Unchecked		Pharmacist or other pharmacy staff		Community pharmacy		Unchecked	Checked	Checked	Unchecked
652	Patients	Male	18-35	Married	Secondary Education	18 - 40 years	Unchecked	Unchecked	Unchecked	Checked	Unchecked	Unchecked		Unchecked	Unchecked	Checked	Unchecked		Community pharmacy		Unchecked	Unchecked	Checked	Unchecked		Afternoon (12-4pm)	No		Unchecked	Unchecked	Unchecked	Unchecked	Unchecked	Unchecked			Unchecked	Unchecked	Unchecked	Unchecked						Unchecked	Unchecked	Unchecked	Unchecked
653	Patients	Female	36-60	Single	Secondary Education	18 - 40 years	Unchecked	Unchecked	Checked	Unchecked	Unchecked	Unchecked		Unchecked	Unchecked	Checked	Unchecked		Community pharmacy		Unchecked	Unchecked	Checked	Unchecked		Afternoon (12-4pm)	No		Unchecked	Unchecked	Unchecked	Unchecked	Unchecked	Unchecked			Unchecked	Unchecked	Unchecked	Unchecked						Unchecked	Unchecked	Unchecked	Unchecked
654	Patients	Female	36-60	Single	Secondary Education	18 - 40 years	Unchecked	Unchecked	Unchecked	Unchecked	Unchecked	Unchecked		Unchecked	Unchecked	Unchecked	Unchecked		Community pharmacy		Unchecked	Unchecked	Unchecked	Unchecked		Afternoon (12-4pm)	No		Unchecked	Unchecked	Unchecked	Unchecked	Unchecked	Unchecked			Unchecked	Unchecked	Unchecked	Unchecked						Unchecked	Unchecked	Unchecked	Unchecked
655	Patients	Female	18-35	Separated	Post-Secondary Education	18 - 40 years	Unchecked	Unchecked	Unchecked	Checked	Unchecked	Unchecked		Unchecked	Unchecked	Checked	Unchecked		Hospital or clinic		Unchecked	Unchecked	Checked	Unchecked		Afternoon (12-4pm)	No		Unchecked	Unchecked	Unchecked	Unchecked	Unchecked	Unchecked			Unchecked	Unchecked	Unchecked	Unchecked						Unchecked	Unchecked	Unchecked	Unchecked
656	Healthcare Workers	Female	18-35	Separated	Post-Secondary Education		Unchecked	Unchecked	Unchecked	Unchecked	Unchecked	Unchecked		Unchecked	Unchecked	Unchecked	Unchecked				Unchecked	Unchecked	Unchecked	Unchecked					Checked	Unchecked	Unchecked	Unchecked	Unchecked	Unchecked		18 - 40 years	Checked	Unchecked	Checked	Unchecked		Pharmacist or other pharmacy staff		Hospital or clinic		Checked	Checked	Checked	Unchecked
657	Healthcare Workers	Male	18-35	Single	Post-Secondary Education		Unchecked	Unchecked	Unchecked	Unchecked	Unchecked	Unchecked		Unchecked	Unchecked	Unchecked	Unchecked				Unchecked	Unchecked	Unchecked	Unchecked					Checked	Unchecked	Unchecked	Unchecked	Checked	Unchecked		18 - 40 years	Checked	Checked	Checked	Unchecked		Pharmacist or other pharmacy staff		Community pharmacy		Unchecked	Checked	Checked	Unchecked
658	Patients	Male	36-60	Married	Post-Secondary Education	18 - 40 years	Checked	Unchecked	Checked	Checked	Unchecked	Unchecked		Unchecked	Checked	Checked	Checked	Support groups	Hospital or clinic		Unchecked	Checked	Checked	Unchecked		24 hour access	Yes	100 - 200 Naira	Unchecked	Unchecked	Unchecked	Unchecked	Unchecked	Unchecked			Unchecked	Unchecked	Unchecked	Unchecked						Unchecked	Unchecked	Unchecked	Unchecked
659	Healthcare Workers	Female	18-35	Married	Post-Secondary Education		Unchecked	Unchecked	Unchecked	Unchecked	Unchecked	Unchecked		Unchecked	Unchecked	Unchecked	Unchecked				Unchecked	Unchecked	Unchecked	Unchecked					Checked	Unchecked	Unchecked	Unchecked	Unchecked	Unchecked		41- 60 years	Checked	Unchecked	Unchecked	Unchecked		Nurse		Hospital or clinic		Unchecked	Unchecked	Checked	Unchecked
660	Patients	Female	18-35	Married	Secondary Education	I don't know	Checked	Unchecked	Checked	Unchecked	Checked	Unchecked		Checked	Unchecked	Checked	Unchecked		Hospital or clinic		Unchecked	Checked	Checked	Unchecked		24 hour access	Yes	100 - 200 Naira	Unchecked	Unchecked	Unchecked	Unchecked	Unchecked	Unchecked			Unchecked	Unchecked	Unchecked	Unchecked						Unchecked	Unchecked	Unchecked	Unchecked
661	Healthcare Workers	Male	18-35	Single	Post-Secondary Education		Unchecked	Unchecked	Unchecked	Unchecked	Unchecked	Unchecked		Unchecked	Unchecked	Unchecked	Unchecked				Unchecked	Unchecked	Unchecked	Unchecked					Checked	Checked	Checked	Checked	Checked	Unchecked		18 - 40 years	Unchecked	Checked	Checked	Unchecked		Pharmacist or other pharmacy staff		Hospital or clinic		Unchecked	Checked	Checked	Unchecked
662	Patients	Female	36-60	Separated	Primary Education	I don't know	Unchecked	Unchecked	Unchecked	Unchecked	Unchecked	Unchecked		Unchecked	Unchecked	Unchecked	Unchecked		Hospital or clinic		Unchecked	Unchecked	Unchecked	Checked	Write the next appointment dateon a paper for her	24 hour access	No		Unchecked	Unchecked	Unchecked	Unchecked	Unchecked	Unchecked			Unchecked	Unchecked	Unchecked	Unchecked						Unchecked	Unchecked	Unchecked	Unchecked
663	Patients	Female	36-60	Single	Post-Secondary Education	18 - 40 years	Checked	Unchecked	Unchecked	Checked	Checked	Unchecked		Checked	Unchecked	Unchecked	Unchecked		Hospital or clinic		Checked	Checked	Unchecked	Unchecked		24 hour access	No		Unchecked	Unchecked	Unchecked	Unchecked	Unchecked	Unchecked			Unchecked	Unchecked	Unchecked	Unchecked						Unchecked	Unchecked	Unchecked	Unchecked
664	Patients	Female	36-60	Married	Secondary Education	I don't know	Checked	Unchecked	Unchecked	Unchecked	Unchecked	Unchecked		Unchecked	Checked	Unchecked	Unchecked		Hospital or clinic		Unchecked	Unchecked	Checked	Unchecked		24 hour access	No		Unchecked	Unchecked	Unchecked	Unchecked	Unchecked	Unchecked			Unchecked	Unchecked	Unchecked	Unchecked						Unchecked	Unchecked	Unchecked	Unchecked
665	Patients	Male	18-35	Married	Secondary Education	41- 60 years	Checked	Checked	Unchecked	Unchecked	Checked	Unchecked		Checked	Unchecked	Unchecked	Unchecked		Hospital or clinic		Checked	Checked	Checked	Unchecked		24 hour access	No		Unchecked	Unchecked	Unchecked	Unchecked	Unchecked	Unchecked			Unchecked	Unchecked	Unchecked	Unchecked						Unchecked	Unchecked	Unchecked	Unchecked
666	Patients	Female	18-35	Single	Secondary Education	I don't know	Unchecked	Unchecked	Unchecked	Unchecked	Unchecked	Unchecked		Checked	Unchecked	Unchecked	Unchecked		Hospital or clinic		Unchecked	Unchecked	Checked	Unchecked		24 hour access	No		Unchecked	Unchecked	Unchecked	Unchecked	Unchecked	Unchecked			Unchecked	Unchecked	Unchecked	Unchecked						Unchecked	Unchecked	Unchecked	Unchecked
667	Healthcare Workers	Female	18-35	Single	Post-Secondary Education		Unchecked	Unchecked	Unchecked	Unchecked	Unchecked	Unchecked		Unchecked	Unchecked	Unchecked	Unchecked				Unchecked	Unchecked	Unchecked	Unchecked					Checked	Checked	Checked	Unchecked	Checked	Unchecked		18 - 40 years	Checked	Unchecked	Unchecked	Unchecked		Pharmacist or other pharmacy staff		Hospital or clinic		Checked	Checked	Checked	Unchecked
668	Patients	Male	18-35	Single	Secondary Education	18 - 40 years	Checked	Unchecked	Unchecked	Unchecked	Unchecked	Unchecked		Unchecked	Checked	Checked	Unchecked		Hospital or clinic		Unchecked	Checked	Checked	Unchecked		Afternoon (12-4pm)	No		Unchecked	Unchecked	Unchecked	Unchecked	Unchecked	Unchecked			Unchecked	Unchecked	Unchecked	Unchecked						Unchecked	Unchecked	Unchecked	Unchecked
669	Patients	Female	36-60	Married	Post-Secondary Education	41- 60 years	Checked	Unchecked	Unchecked	Unchecked	Unchecked	Unchecked		Checked	Checked	Checked	Unchecked		Hospital or clinic		Checked	Checked	Checked	Unchecked		24 hour access	No		Unchecked	Unchecked	Unchecked	Unchecked	Unchecked	Unchecked			Unchecked	Unchecked	Unchecked	Unchecked						Unchecked	Unchecked	Unchecked	Unchecked
670	Healthcare Workers	Male	36-60	Married	Post-Secondary Education		Unchecked	Unchecked	Unchecked	Unchecked	Unchecked	Unchecked		Unchecked	Unchecked	Unchecked	Unchecked				Unchecked	Unchecked	Unchecked	Unchecked					Checked	Checked	Unchecked	Unchecked	Checked	Unchecked		18 - 40 years	Checked	Unchecked	Unchecked	Unchecked		Pharmacist or other pharmacy staff		Hospital or clinic		Checked	Checked	Checked	Unchecked
671	Patients	Male	18-35	Single	Primary Education	18 - 40 years	Checked	Unchecked	Unchecked	Unchecked	Unchecked	Unchecked		Checked	Checked	Checked	Unchecked		Hospital or clinic		Unchecked	Unchecked	Checked	Unchecked		24 hour access	No		Unchecked	Unchecked	Unchecked	Unchecked	Unchecked	Unchecked			Unchecked	Unchecked	Unchecked	Unchecked						Unchecked	Unchecked	Unchecked	Unchecked
672	Patients	Male	18-35	Married	Primary Education	18 - 40 years	Checked	Unchecked	Unchecked	Unchecked	Unchecked	Unchecked		Unchecked	Unchecked	Checked	Unchecked		Community pharmacy		Unchecked	Checked	Unchecked	Unchecked		24 hour access	No		Unchecked	Unchecked	Unchecked	Unchecked	Unchecked	Unchecked			Unchecked	Unchecked	Unchecked	Unchecked						Unchecked	Unchecked	Unchecked	Unchecked
673	Patients	Female	18-35	Married	Secondary Education	18 - 40 years	Checked	Unchecked	Unchecked	Unchecked	Checked	Unchecked		Unchecked	Unchecked	Checked	Unchecked		Bus stop		Unchecked	Checked	Checked	Unchecked		24 hour access	Yes	100 - 200 Naira	Unchecked	Unchecked	Unchecked	Unchecked	Unchecked	Unchecked			Unchecked	Unchecked	Unchecked	Unchecked						Unchecked	Unchecked	Unchecked	Unchecked
674	Patients	Female	18-35	Married	Secondary Education	18 - 40 years	Checked	Checked	Checked	Checked	Checked	Unchecked		Checked	Checked	Checked	Unchecked		Community pharmacy		Unchecked	Checked	Checked	Unchecked		Morning (6am-12pm)	No		Unchecked	Unchecked	Unchecked	Unchecked	Unchecked	Unchecked			Unchecked	Unchecked	Unchecked	Unchecked						Unchecked	Unchecked	Unchecked	Unchecked
675	Patients	Female	18-35	Single	Secondary Education	I don't know	Unchecked	Unchecked	Unchecked	Unchecked	Unchecked	Unchecked		Unchecked	Checked	Unchecked	Unchecked		Hospital or clinic		Unchecked	Checked	Unchecked	Unchecked		24 hour access	No		Unchecked	Unchecked	Unchecked	Unchecked	Unchecked	Unchecked			Unchecked	Unchecked	Unchecked	Unchecked						Unchecked	Unchecked	Unchecked	Unchecked
676	Patients	Female	18-35	Married	Secondary Education	18 - 40 years	Checked	Unchecked	Unchecked	Unchecked	Unchecked	Unchecked		Unchecked	Unchecked	Checked	Unchecked		Community pharmacy		Unchecked	Unchecked	Checked	Unchecked		24 hour access	Depending on the cost	200 - 500 Naira	Unchecked	Unchecked	Unchecked	Unchecked	Unchecked	Unchecked			Unchecked	Unchecked	Unchecked	Unchecked						Unchecked	Unchecked	Unchecked	Unchecked
677	Patients	Female	18-35	Separated	No formal Education	18 - 40 years	Checked	Unchecked	Unchecked	Unchecked	Unchecked	Unchecked		Unchecked	Unchecked	Checked	Unchecked		Police station		Unchecked	Unchecked	Checked	Unchecked		24 hour access	No		Unchecked	Unchecked	Unchecked	Unchecked	Unchecked	Unchecked			Unchecked	Unchecked	Unchecked	Unchecked						Unchecked	Unchecked	Unchecked	Unchecked
678	Patients	Female	18-35	Married	No formal Education	18 - 40 years	Checked	Unchecked	Unchecked	Unchecked	Checked	Unchecked		Unchecked	Unchecked	Checked	Unchecked		Hospital or clinic		Unchecked	Checked	Unchecked	Unchecked		Afternoon (12-4pm)	No		Unchecked	Unchecked	Unchecked	Unchecked	Unchecked	Unchecked			Unchecked	Unchecked	Unchecked	Unchecked						Unchecked	Unchecked	Unchecked	Unchecked
679	Patients	Female	36-60	Separated	No formal Education	41- 60 years	Checked	Unchecked	Unchecked	Unchecked	Unchecked	Unchecked		Unchecked	Unchecked	Checked	Unchecked		Hospital or clinic		Unchecked	Unchecked	Checked	Unchecked		24 hour access	Depending on the cost	200 - 500 Naira	Unchecked	Unchecked	Unchecked	Unchecked	Unchecked	Unchecked			Unchecked	Unchecked	Unchecked	Unchecked						Unchecked	Unchecked	Unchecked	Unchecked
680	Patients	Female	18-35	Married	No formal Education	18 - 40 years	Checked	Unchecked	Unchecked	Unchecked	Unchecked	Unchecked		Unchecked	Unchecked	Checked	Unchecked		Hospital or clinic		Unchecked	Unchecked	Checked	Unchecked		24 hour access	No		Unchecked	Unchecked	Unchecked	Unchecked	Unchecked	Unchecked			Unchecked	Unchecked	Unchecked	Unchecked						Unchecked	Unchecked	Unchecked	Unchecked
681	Patients	Male	36-60	Married	Secondary Education	18 - 40 years	Checked	Unchecked	Unchecked	Unchecked	Checked	Unchecked		Unchecked	Checked	Checked	Unchecked		Community pharmacy		Unchecked	Checked	Checked	Unchecked		24 hour access	Depending on the cost	200 - 500 Naira	Unchecked	Unchecked	Unchecked	Unchecked	Unchecked	Unchecked			Unchecked	Unchecked	Unchecked	Unchecked						Unchecked	Unchecked	Unchecked	Unchecked
682	Patients	Female	36-60	Married	No formal Education	I don't know	Checked	Unchecked	Unchecked	Unchecked	Checked	Unchecked		Unchecked	Unchecked	Checked	Unchecked		Other	No idea	Unchecked	Unchecked	Checked	Unchecked		24 hour access	No		Unchecked	Unchecked	Unchecked	Unchecked	Unchecked	Unchecked			Unchecked	Unchecked	Unchecked	Unchecked						Unchecked	Unchecked	Unchecked	Unchecked
683	Patients	Female	36-60	Separated	No formal Education	41- 60 years	Checked	Unchecked	Unchecked	Unchecked	Unchecked	Unchecked		Unchecked	Unchecked	Checked	Unchecked		Hospital or clinic		Unchecked	Unchecked	Checked	Unchecked		24 hour access	Yes	100 - 200 Naira	Unchecked	Unchecked	Unchecked	Unchecked	Unchecked	Unchecked			Unchecked	Unchecked	Unchecked	Unchecked						Unchecked	Unchecked	Unchecked	Unchecked
684	Patients	Female	36-60	Separated	No formal Education	18 - 40 years	Checked	Unchecked	Unchecked	Unchecked	Checked	Unchecked		Checked	Unchecked	Checked	Unchecked		Hospital or clinic		Unchecked	Unchecked	Checked	Unchecked		24 hour access	No		Unchecked	Unchecked	Unchecked	Unchecked	Unchecked	Unchecked			Unchecked	Unchecked	Unchecked	Unchecked						Unchecked	Unchecked	Unchecked	Unchecked
685	Patients	Female	36-60	Separated	Post-Secondary Education	I don't know	Checked	Unchecked	Unchecked	Unchecked	Unchecked	Unchecked		Unchecked	Unchecked	Checked	Unchecked		Hospital or clinic		Unchecked	Unchecked	Checked	Unchecked		24 hour access	Depending on the cost	100 - 200 Naira	Unchecked	Unchecked	Unchecked	Unchecked	Unchecked	Unchecked			Unchecked	Unchecked	Unchecked	Unchecked						Unchecked	Unchecked	Unchecked	Unchecked
686	Patients	Female	18-35	Single	Secondary Education	18 - 40 years	Checked	Unchecked	Unchecked	Unchecked	Unchecked	Unchecked		Unchecked	Unchecked	Checked	Unchecked		Community pharmacy		Unchecked	Checked	Unchecked	Unchecked		24 hour access	Yes	100 - 200 Naira	Unchecked	Unchecked	Unchecked	Unchecked	Unchecked	Unchecked			Unchecked	Unchecked	Unchecked	Unchecked						Unchecked	Unchecked	Unchecked	Unchecked
687	Patients	Female	36-60	Married	Primary Education	Above 60 years	Checked	Unchecked	Unchecked	Unchecked	Checked	Unchecked		Unchecked	Unchecked	Checked	Unchecked		Hospital or clinic		Unchecked	Unchecked	Checked	Unchecked		24 hour access	Yes	200 - 500 Naira	Unchecked	Unchecked	Unchecked	Unchecked	Unchecked	Unchecked			Unchecked	Unchecked	Unchecked	Unchecked						Unchecked	Unchecked	Unchecked	Unchecked
688	Healthcare Workers	Female	36-60	Married	Post-Secondary Education		Unchecked	Unchecked	Unchecked	Unchecked	Unchecked	Unchecked		Unchecked	Unchecked	Unchecked	Unchecked				Unchecked	Unchecked	Unchecked	Unchecked					Checked	Unchecked	Checked	Checked	Checked	Unchecked		18 - 40 years	Unchecked	Checked	Checked	Unchecked		Other	Any trained personnel	Other	Any convenient location	Unchecked	Checked	Checked	Unchecked
689	Healthcare Workers	Male	18-35	Single	Post-Secondary Education		Unchecked	Unchecked	Unchecked	Unchecked	Unchecked	Unchecked		Unchecked	Unchecked	Unchecked	Unchecked				Unchecked	Unchecked	Unchecked	Unchecked					Checked	Unchecked	Checked	Unchecked	Checked	Unchecked		18 - 40 years	Unchecked	Checked	Checked	Unchecked		HIV case manager		Hospital or clinic		Unchecked	Checked	Checked	Unchecked
690	Healthcare Workers	Male	36-60	Married	Primary Education		Unchecked	Unchecked	Unchecked	Unchecked	Unchecked	Unchecked		Unchecked	Unchecked	Unchecked	Unchecked				Unchecked	Unchecked	Unchecked	Unchecked					Checked	Unchecked	Checked	Unchecked	Checked	Unchecked		18 - 40 years	Unchecked	Checked	Checked	Unchecked		HIV case manager		Hospital or clinic		Unchecked	Checked	Checked	Unchecked
691	Healthcare Workers	Male	18-35	Single	Post-Secondary Education		Unchecked	Unchecked	Unchecked	Unchecked	Unchecked	Unchecked		Unchecked	Unchecked	Unchecked	Unchecked				Unchecked	Unchecked	Unchecked	Unchecked					Checked	Unchecked	Checked	Checked	Checked	Unchecked		18 - 40 years	Unchecked	Checked	Checked	Unchecked		Nurse		Hospital or clinic		Unchecked	Checked	Checked	Unchecked
692	Healthcare Workers	Male	18-35	Single	Post-Secondary Education		Unchecked	Unchecked	Unchecked	Unchecked	Unchecked	Unchecked		Unchecked	Unchecked	Unchecked	Unchecked				Unchecked	Unchecked	Unchecked	Unchecked					Checked	Unchecked	Checked	Checked	Checked	Unchecked		18 - 40 years	Unchecked	Checked	Checked	Unchecked		HIV case manager		Hospital or clinic		Unchecked	Checked	Checked	Unchecked
693	Patients	Male	18-35	Single	Primary Education	18 - 40 years	Checked	Unchecked	Unchecked	Checked	Unchecked	Unchecked		Checked	Checked	Checked	Unchecked		Religious institution		Unchecked	Checked	Checked	Unchecked		Evening (4pm-10pm)	Depending on the cost	100 - 200 Naira	Unchecked	Unchecked	Unchecked	Unchecked	Unchecked	Unchecked			Unchecked	Unchecked	Unchecked	Unchecked						Unchecked	Unchecked	Unchecked	Unchecked
694	Patients	Male	18-35	Married	Secondary Education	18 - 40 years	Checked	Checked	Checked	Checked	Checked	Unchecked		Checked	Checked	Checked	Unchecked		Hospital or clinic		Unchecked	Checked	Checked	Unchecked		Evening (4pm-10pm)	Depending on the cost	100 - 200 Naira	Unchecked	Unchecked	Unchecked	Unchecked	Unchecked	Unchecked			Unchecked	Unchecked	Unchecked	Unchecked						Unchecked	Unchecked	Unchecked	Unchecked
695	Patients	Male	36-60	Married	No formal Education	41- 60 years	Checked	Checked	Checked	Checked	Checked	Unchecked		Unchecked	Unchecked	Checked	Unchecked		Community pharmacy		Unchecked	Unchecked	Checked	Unchecked		24 hour access	No		Unchecked	Unchecked	Unchecked	Unchecked	Unchecked	Unchecked			Unchecked	Unchecked	Unchecked	Unchecked						Unchecked	Unchecked	Unchecked	Unchecked
696	Patients	Male	36-60	Single	Primary Education	18 - 40 years	Checked	Unchecked	Unchecked	Unchecked	Checked	Unchecked		Unchecked	Unchecked	Checked	Unchecked		Community pharmacy		Unchecked	Unchecked	Checked	Unchecked		24 hour access	Depending on the cost	500 - 1000 Naira	Unchecked	Unchecked	Unchecked	Unchecked	Unchecked	Unchecked			Unchecked	Unchecked	Unchecked	Unchecked						Unchecked	Unchecked	Unchecked	Unchecked
697	Patients	Female	36-60	Married	Secondary Education	18 - 40 years	Checked	Unchecked	Unchecked	Unchecked	Checked	Unchecked		Unchecked	Unchecked	Checked	Unchecked		Community pharmacy		Unchecked	Unchecked	Checked	Unchecked		24 hour access	Yes	Above 1000 Naira	Unchecked	Unchecked	Unchecked	Unchecked	Unchecked	Unchecked			Unchecked	Unchecked	Unchecked	Unchecked						Unchecked	Unchecked	Unchecked	Unchecked
698	Patients	Female	18-35	Married	Post-Secondary Education	41- 60 years	Checked	Unchecked	Unchecked	Unchecked	Unchecked	Unchecked		Unchecked	Unchecked	Checked	Unchecked		Community pharmacy		Unchecked	Unchecked	Checked	Unchecked		Evening (4pm-10pm)	No		Unchecked	Unchecked	Unchecked	Unchecked	Unchecked	Unchecked			Unchecked	Unchecked	Unchecked	Unchecked						Unchecked	Unchecked	Unchecked	Unchecked
699	Patients	Male	36-60	Married	Secondary Education	18 - 40 years	Checked	Unchecked	Unchecked	Unchecked	Unchecked	Unchecked		Unchecked	Unchecked	Checked	Unchecked		Hospital or clinic		Unchecked	Checked	Unchecked	Unchecked		Morning (6am-12pm)	No		Unchecked	Unchecked	Unchecked	Unchecked	Unchecked	Unchecked			Unchecked	Unchecked	Unchecked	Unchecked						Unchecked	Unchecked	Unchecked	Unchecked
700	Patients	Female	18-35	Married	Secondary Education	Above 60 years	Checked	Unchecked	Unchecked	Unchecked	Unchecked	Unchecked		Unchecked	Unchecked	Checked	Unchecked		Hospital or clinic		Unchecked	Checked	Unchecked	Unchecked		Morning (6am-12pm)	No		Unchecked	Unchecked	Unchecked	Unchecked	Unchecked	Unchecked			Unchecked	Unchecked	Unchecked	Unchecked						Unchecked	Unchecked	Unchecked	Unchecked
701	Patients	Male	36-60	Married	Secondary Education	41- 60 years	Checked	Unchecked	Unchecked	Unchecked	Unchecked	Unchecked		Unchecked	Unchecked	Checked	Unchecked		Hospital or clinic		Unchecked	Unchecked	Checked	Unchecked		24 hour access	No		Unchecked	Unchecked	Unchecked	Unchecked	Unchecked	Unchecked			Unchecked	Unchecked	Unchecked	Unchecked						Unchecked	Unchecked	Unchecked	Unchecked
702	Patients	Male	18-35	Single	Primary Education	18 - 40 years	Checked	Unchecked	Unchecked	Unchecked	Unchecked	Unchecked		Unchecked	Unchecked	Checked	Unchecked		Hospital or clinic		Unchecked	Checked	Checked	Unchecked		24 hour access	No		Unchecked	Unchecked	Unchecked	Unchecked	Unchecked	Unchecked			Unchecked	Unchecked	Unchecked	Unchecked						Unchecked	Unchecked	Unchecked	Unchecked
703	Patients	Male	36-60	Married	Secondary Education	18 - 40 years	Checked	Unchecked	Unchecked	Unchecked	Unchecked	Unchecked		Unchecked	Unchecked	Checked	Unchecked		Hospital or clinic		Unchecked	Unchecked	Checked	Unchecked		Morning (6am-12pm)	No		Unchecked	Unchecked	Unchecked	Unchecked	Unchecked	Unchecked			Unchecked	Unchecked	Unchecked	Unchecked						Unchecked	Unchecked	Unchecked	Unchecked
704	Healthcare Workers	Female	18-35	Married	Post-Secondary Education		Unchecked	Unchecked	Unchecked	Unchecked	Unchecked	Unchecked		Unchecked	Unchecked	Unchecked	Unchecked				Unchecked	Unchecked	Unchecked	Unchecked					Checked	Unchecked	Unchecked	Unchecked	Unchecked	Unchecked		18 - 40 years	Unchecked	Checked	Unchecked	Unchecked		Specific staff employed for this sole purpose		Community pharmacy		Unchecked	Checked	Unchecked	Unchecked
705	Healthcare Workers	Female	36-60	Separated	Secondary Education		Unchecked	Unchecked	Unchecked	Unchecked	Unchecked	Unchecked		Unchecked	Unchecked	Unchecked	Unchecked				Unchecked	Unchecked	Unchecked	Unchecked					Checked	Unchecked	Unchecked	Unchecked	Unchecked	Unchecked		41- 60 years	Unchecked	Unchecked	Checked	Unchecked		Pharmacist or other pharmacy staff		Hospital or clinic		Unchecked	Unchecked	Checked	Unchecked
706	Healthcare Workers	Female	36-60	Separated	Secondary Education		Unchecked	Unchecked	Unchecked	Unchecked	Unchecked	Unchecked		Unchecked	Unchecked	Unchecked	Unchecked				Unchecked	Unchecked	Unchecked	Unchecked					Unchecked	Unchecked	Unchecked	Unchecked	Unchecked	Unchecked		41- 60 years	Unchecked	Unchecked	Unchecked	Unchecked		Pharmacist or other pharmacy staff		Hospital or clinic		Unchecked	Unchecked	Unchecked	Unchecked
707	Healthcare Workers	Female	18-35	Single	Secondary Education		Unchecked	Unchecked	Unchecked	Unchecked	Unchecked	Unchecked		Unchecked	Unchecked	Unchecked	Unchecked				Unchecked	Unchecked	Unchecked	Unchecked					Checked	Checked	Unchecked	Unchecked	Checked	Unchecked		18 - 40 years	Checked	Checked	Checked	Unchecked		Specific staff employed for this sole purpose		Hospital or clinic		Unchecked	Checked	Checked	Unchecked
708	Patients	Female	36-60	Married	Primary Education	41- 60 years	Checked	Checked	Unchecked	Unchecked	Checked	Unchecked		Checked	Checked	Checked	Unchecked		Hospital or clinic		Unchecked	Checked	Checked	Unchecked		24 hour access	No		Unchecked	Unchecked	Unchecked	Unchecked	Unchecked	Unchecked			Unchecked	Unchecked	Unchecked	Unchecked						Unchecked	Unchecked	Unchecked	Unchecked
709	Healthcare Workers	Female	18-35	Single	Secondary Education		Unchecked	Unchecked	Unchecked	Unchecked	Unchecked	Unchecked		Unchecked	Unchecked	Unchecked	Unchecked				Unchecked	Unchecked	Unchecked	Unchecked					Checked	Checked	Unchecked	Unchecked	Checked	Unchecked		18 - 40 years	Unchecked	Unchecked	Checked	Unchecked		Specific staff employed for this sole purpose		Hospital or clinic		Unchecked	Checked	Checked	Unchecked
710	Patients	Female	18-35	Single	Post-Secondary Education	41- 60 years	Checked	Checked	Unchecked	Checked	Checked	Unchecked		Checked	Checked	Checked	Unchecked		Religious institution		Unchecked	Checked	Checked	Unchecked		24 hour access	No		Unchecked	Unchecked	Unchecked	Unchecked	Unchecked	Unchecked			Unchecked	Unchecked	Unchecked	Unchecked						Unchecked	Unchecked	Unchecked	Unchecked
711	Patients	Female	36-60	Married	Post-Secondary Education	41- 60 years	Checked	Unchecked	Unchecked	Unchecked	Unchecked	Unchecked		Checked	Checked	Checked	Unchecked		Hospital or clinic		Checked	Checked	Checked	Unchecked		24 hour access	No		Unchecked	Unchecked	Unchecked	Unchecked	Unchecked	Unchecked			Unchecked	Unchecked	Unchecked	Unchecked						Unchecked	Unchecked	Unchecked	Unchecked
712	Patients	Female	36-60	Married	No formal Education	Above 60 years	Unchecked	Checked	Checked	Checked	Checked	Unchecked		Checked	Checked	Checked	Unchecked		Religious institution		Unchecked	Checked	Checked	Unchecked		Afternoon (12-4pm)	No		Unchecked	Unchecked	Unchecked	Unchecked	Unchecked	Unchecked			Unchecked	Unchecked	Unchecked	Unchecked						Unchecked	Unchecked	Unchecked	Unchecked
713	Healthcare Workers	Female	18-35	Single	Secondary Education		Unchecked	Unchecked	Unchecked	Unchecked	Unchecked	Unchecked		Unchecked	Unchecked	Unchecked	Unchecked				Unchecked	Unchecked	Unchecked	Unchecked					Checked	Checked	Unchecked	Unchecked	Checked	Unchecked		18 - 40 years	Unchecked	Unchecked	Checked	Unchecked		Specific staff employed for this sole purpose		Hospital or clinic		Unchecked	Checked	Checked	Unchecked
714	Patients	Female	18-35	Single	Secondary Education	18 - 40 years	Checked	Checked	Unchecked	Unchecked	Checked	Unchecked		Unchecked	Unchecked	Checked	Unchecked		Hospital or clinic		Unchecked	Checked	Checked	Unchecked		24 hour access	Depending on the cost	Above 1000 Naira	Unchecked	Unchecked	Unchecked	Unchecked	Unchecked	Unchecked			Unchecked	Unchecked	Unchecked	Unchecked						Unchecked	Unchecked	Unchecked	Unchecked
715	Healthcare Workers	Female	18-35	Single	Secondary Education		Unchecked	Unchecked	Unchecked	Unchecked	Unchecked	Unchecked		Unchecked	Unchecked	Unchecked	Unchecked				Unchecked	Unchecked	Unchecked	Unchecked					Checked	Checked	Unchecked	Unchecked	Checked	Unchecked		41- 60 years	Unchecked	Unchecked	Checked	Unchecked		Specific staff employed for this sole purpose		Hospital or clinic		Unchecked	Checked	Checked	Unchecked
716	Healthcare Workers	Female	18-35	Single	Secondary Education		Unchecked	Unchecked	Unchecked	Unchecked	Unchecked	Unchecked		Unchecked	Unchecked	Unchecked	Unchecked				Unchecked	Unchecked	Unchecked	Unchecked					Checked	Checked	Unchecked	Unchecked	Checked	Unchecked		41- 60 years	Unchecked	Unchecked	Checked	Unchecked		Specific staff employed for this sole purpose		Hospital or clinic		Unchecked	Checked	Checked	Unchecked
717	Patients	Female	36-60	Married	Post-Secondary Education	Above 60 years	Checked	Checked	Unchecked	Unchecked	Checked	Unchecked		Unchecked	Unchecked	Checked	Unchecked		Hospital or clinic		Unchecked	Checked	Checked	Unchecked		24 hour access	No		Unchecked	Unchecked	Unchecked	Unchecked	Unchecked	Unchecked			Unchecked	Unchecked	Unchecked	Unchecked						Unchecked	Unchecked	Unchecked	Unchecked
718	Healthcare Workers	Female	36-60	Married	Post-Secondary Education		Unchecked	Unchecked	Unchecked	Unchecked	Unchecked	Unchecked		Unchecked	Unchecked	Unchecked	Unchecked				Unchecked	Unchecked	Unchecked	Unchecked					Checked	Checked	Unchecked	Unchecked	Checked	Unchecked		Above 60 years	Unchecked	Unchecked	Checked	Unchecked		Pharmacist or other pharmacy staff		Hospital or clinic		Unchecked	Checked	Checked	Unchecked
719	Healthcare Workers	Female	Above 60	Married	Post-Secondary Education		Unchecked	Unchecked	Unchecked	Unchecked	Unchecked	Unchecked		Unchecked	Unchecked	Unchecked	Unchecked				Unchecked	Unchecked	Unchecked	Unchecked					Checked	Checked	Unchecked	Unchecked	Checked	Unchecked		Above 60 years	Unchecked	Unchecked	Checked	Unchecked		Pharmacist or other pharmacy staff		Hospital or clinic		Unchecked	Checked	Checked	Unchecked
720	Healthcare Workers	Female	36-60	Married	Post-Secondary Education		Unchecked	Unchecked	Unchecked	Unchecked	Unchecked	Unchecked		Unchecked	Unchecked	Unchecked	Unchecked				Unchecked	Unchecked	Unchecked	Unchecked					Checked	Checked	Unchecked	Unchecked	Checked	Unchecked		Above 60 years	Unchecked	Unchecked	Checked	Unchecked		Pharmacist or other pharmacy staff		Hospital or clinic		Unchecked	Checked	Checked	Unchecked
721	Patients	Female	36-60	Married	Post-Secondary Education	18 - 40 years	Checked	Checked	Unchecked	Unchecked	Checked	Unchecked		Unchecked	Unchecked	Checked	Unchecked		Hospital or clinic		Unchecked	Checked	Checked	Unchecked		24 hour access	No		Unchecked	Unchecked	Unchecked	Unchecked	Unchecked	Unchecked			Unchecked	Unchecked	Unchecked	Unchecked						Unchecked	Unchecked	Unchecked	Unchecked
722	Patients	Female	Above 60	Married	Post-Secondary Education	18 - 40 years	Checked	Checked	Unchecked	Unchecked	Checked	Unchecked		Unchecked	Unchecked	Checked	Unchecked		Hospital or clinic		Unchecked	Checked	Checked	Unchecked		24 hour access	No		Unchecked	Unchecked	Unchecked	Unchecked	Unchecked	Unchecked			Unchecked	Unchecked	Unchecked	Unchecked						Unchecked	Unchecked	Unchecked	Unchecked
723	Healthcare Workers	Male	36-60	Married	Post-Secondary Education		Unchecked	Unchecked	Unchecked	Unchecked	Unchecked	Unchecked		Unchecked	Unchecked	Unchecked	Unchecked				Unchecked	Unchecked	Unchecked	Unchecked					Checked	Checked	Unchecked	Unchecked	Checked	Unchecked		41- 60 years	Unchecked	Unchecked	Checked	Unchecked		Pharmacist or other pharmacy staff		Hospital or clinic		Unchecked	Checked	Checked	Unchecked
724	Healthcare Workers	Male	36-60	Married	Post-Secondary Education		Unchecked	Unchecked	Unchecked	Unchecked	Unchecked	Unchecked		Unchecked	Unchecked	Unchecked	Unchecked				Unchecked	Unchecked	Unchecked	Unchecked					Checked	Checked	Unchecked	Unchecked	Checked	Unchecked		41- 60 years	Unchecked	Unchecked	Checked	Unchecked		Pharmacist or other pharmacy staff		Hospital or clinic		Unchecked	Checked	Checked	Unchecked
725	Patients	Male	18-35	Married	Post-Secondary Education	41- 60 years	Checked	Checked	Unchecked	Unchecked	Checked	Unchecked		Unchecked	Unchecked	Checked	Unchecked		Hospital or clinic		Unchecked	Checked	Checked	Unchecked		Afternoon (12-4pm)	Depending on the cost		Unchecked	Unchecked	Unchecked	Unchecked	Unchecked	Unchecked			Unchecked	Unchecked	Unchecked	Unchecked						Unchecked	Unchecked	Unchecked	Unchecked
726	Healthcare Workers	Female	36-60	Separated	Post-Secondary Education		Unchecked	Unchecked	Unchecked	Unchecked	Unchecked	Unchecked		Unchecked	Unchecked	Unchecked	Unchecked				Unchecked	Unchecked	Unchecked	Unchecked					Checked	Checked	Unchecked	Unchecked	Checked	Unchecked		18 - 40 years	Unchecked	Unchecked	Checked	Unchecked		Monitoring and evaluation (M&E staff)		Hospital or clinic		Unchecked	Checked	Checked	Unchecked
727	Patients	Female	36-60	Separated	Post-Secondary Education	41- 60 years	Checked	Checked	Unchecked	Unchecked	Checked	Unchecked		Unchecked	Unchecked	Checked	Unchecked		Hospital or clinic		Unchecked	Checked	Checked	Unchecked		Afternoon (12-4pm)	No		Unchecked	Unchecked	Unchecked	Unchecked	Unchecked	Unchecked			Unchecked	Unchecked	Unchecked	Unchecked						Unchecked	Unchecked	Unchecked	Unchecked
728	Patients	Female	18-35	Separated	Secondary Education	41- 60 years	Checked	Checked	Unchecked	Unchecked	Checked	Unchecked		Unchecked	Unchecked	Checked	Unchecked		Hospital or clinic		Unchecked	Checked	Checked	Unchecked		Afternoon (12-4pm)	No		Unchecked	Unchecked	Unchecked	Unchecked	Unchecked	Unchecked			Unchecked	Unchecked	Unchecked	Unchecked						Unchecked	Unchecked	Unchecked	Unchecked
729	Healthcare Workers	Female	36-60	Single	Post-Secondary Education		Unchecked	Unchecked	Unchecked	Unchecked	Unchecked	Unchecked		Unchecked	Unchecked	Unchecked	Unchecked				Unchecked	Unchecked	Unchecked	Unchecked					Checked	Checked	Unchecked	Unchecked	Checked	Unchecked		18 - 40 years	Unchecked	Unchecked	Checked	Unchecked		HIV case manager		Hospital or clinic		Unchecked	Checked	Checked	Unchecked
730	Healthcare Workers	Female	36-60	Married	Post-Secondary Education		Unchecked	Unchecked	Unchecked	Unchecked	Unchecked	Unchecked		Unchecked	Unchecked	Unchecked	Unchecked				Unchecked	Unchecked	Unchecked	Unchecked					Checked	Unchecked	Unchecked	Unchecked	Unchecked	Unchecked		41- 60 years	Checked	Unchecked	Checked	Unchecked		Specific staff employed for this sole purpose		Community pharmacy		Unchecked	Checked	Checked	Unchecked
731	Patients	Male	18-35	Married	Primary Education	18 - 40 years	Checked	Unchecked	Unchecked	Unchecked	Unchecked	Unchecked		Checked	Unchecked	Unchecked	Unchecked		Community pharmacy		Unchecked	Unchecked	Checked	Unchecked		Afternoon (12-4pm)	Yes	100 - 200 Naira	Unchecked	Unchecked	Unchecked	Unchecked	Unchecked	Unchecked			Unchecked	Unchecked	Unchecked	Unchecked						Unchecked	Unchecked	Unchecked	Unchecked
732	Patients	Female	36-60	Separated	Secondary Education	18 - 40 years	Checked	Unchecked	Unchecked	Unchecked	Unchecked	Unchecked		Unchecked	Unchecked	Checked	Unchecked		Other	Non	Unchecked	Checked	Unchecked	Unchecked		24 hour access	Depending on the cost	100 - 200 Naira	Unchecked	Unchecked	Unchecked	Unchecked	Unchecked	Unchecked			Unchecked	Unchecked	Unchecked	Unchecked						Unchecked	Unchecked	Unchecked	Unchecked
733	Patients	Female	18-35	Married	Secondary Education	18 - 40 years	Checked	Unchecked	Unchecked	Checked	Checked	Unchecked		Checked	Checked	Checked	Unchecked		Hospital or clinic		Unchecked	Checked	Checked	Unchecked		Afternoon (12-4pm)	No		Unchecked	Unchecked	Unchecked	Unchecked	Unchecked	Unchecked			Unchecked	Unchecked	Unchecked	Unchecked						Unchecked	Unchecked	Unchecked	Unchecked
734	Patients	Male	36-60	Married	Secondary Education	41- 60 years	Checked	Checked	Checked	Checked	Checked	Unchecked		Checked	Checked	Checked	Unchecked		Community pharmacy		Unchecked	Checked	Checked	Unchecked		Morning (6am-12pm)	No		Unchecked	Unchecked	Unchecked	Unchecked	Unchecked	Unchecked			Unchecked	Unchecked	Unchecked	Unchecked						Unchecked	Unchecked	Unchecked	Unchecked
735	Patients	Female	18-35	Single	Secondary Education	18 - 40 years	Checked	Unchecked	Unchecked	Unchecked	Checked	Unchecked		Checked	Checked	Checked	Unchecked		Hospital or clinic		Unchecked	Checked	Checked	Unchecked		Afternoon (12-4pm)	No		Unchecked	Unchecked	Unchecked	Unchecked	Unchecked	Unchecked			Unchecked	Unchecked	Unchecked	Unchecked						Unchecked	Unchecked	Unchecked	Unchecked
736	Patients	Female	18-35	Single	Post-Secondary Education	18 - 40 years	Checked	Unchecked	Unchecked	Unchecked	Unchecked	Unchecked		Checked	Checked	Checked	Unchecked		Hospital or clinic		Unchecked	Unchecked	Checked	Unchecked		24 hour access	No		Unchecked	Unchecked	Unchecked	Unchecked	Unchecked	Unchecked			Unchecked	Unchecked	Unchecked	Unchecked						Unchecked	Unchecked	Unchecked	Unchecked
737	Patients	Female	36-60	Married	Post-Secondary Education	18 - 40 years	Checked	Unchecked	Unchecked	Unchecked	Unchecked	Unchecked		Unchecked	Checked	Checked	Unchecked		Hospital or clinic		Unchecked	Unchecked	Checked	Unchecked		24 hour access	No		Unchecked	Unchecked	Unchecked	Unchecked	Unchecked	Unchecked			Unchecked	Unchecked	Unchecked	Unchecked						Unchecked	Unchecked	Unchecked	Unchecked
738	Patients	Female	36-60	Married	Primary Education	Above 60 years	Checked	Unchecked	Unchecked	Unchecked	Checked	Unchecked		Unchecked	Unchecked	Checked	Unchecked		Hospital or clinic		Unchecked	Unchecked	Checked	Unchecked		24 hour access	No		Unchecked	Unchecked	Unchecked	Unchecked	Unchecked	Unchecked			Unchecked	Unchecked	Unchecked	Unchecked						Unchecked	Unchecked	Unchecked	Unchecked
739	Patients	Male	18-35	Single	Post-Secondary Education	18 - 40 years	Checked	Unchecked	Unchecked	Unchecked	Unchecked	Unchecked		Unchecked	Unchecked	Checked	Unchecked		Community pharmacy		Unchecked	Unchecked	Checked	Unchecked		24 hour access	No		Unchecked	Unchecked	Unchecked	Unchecked	Unchecked	Unchecked			Unchecked	Unchecked	Unchecked	Unchecked						Unchecked	Unchecked	Unchecked	Unchecked
740	Patients	Female	36-60	Married	Primary Education	I don't know	Checked	Unchecked	Unchecked	Unchecked	Unchecked	Unchecked		Unchecked	Unchecked	Checked	Unchecked		Other	No idea	Unchecked	Unchecked	Unchecked	Checked	Write the next appointment date on a paper for her	24 hour access	No		Unchecked	Unchecked	Unchecked	Unchecked	Unchecked	Unchecked			Unchecked	Unchecked	Unchecked	Unchecked						Unchecked	Unchecked	Unchecked	Unchecked
741	Patients	Male	18-35	Single	Primary Education	18 - 40 years	Checked	Unchecked	Unchecked	Unchecked	Unchecked	Unchecked		Unchecked	Unchecked	Checked	Unchecked		Community pharmacy		Unchecked	Checked	Unchecked	Unchecked		Evening (4pm-10pm)	Yes	100 - 200 Naira	Unchecked	Unchecked	Unchecked	Unchecked	Unchecked	Unchecked			Unchecked	Unchecked	Unchecked	Unchecked						Unchecked	Unchecked	Unchecked	Unchecked
742	Patients	Male	18-35	Single	Secondary Education	18 - 40 years	Checked	Unchecked	Checked	Unchecked	Checked	Unchecked		Unchecked	Unchecked	Checked	Unchecked		Community pharmacy		Unchecked	Unchecked	Checked	Unchecked		24 hour access	No		Unchecked	Unchecked	Unchecked	Unchecked	Unchecked	Unchecked			Unchecked	Unchecked	Unchecked	Unchecked						Unchecked	Unchecked	Unchecked	Unchecked
743	Patients	Female	36-60	Married	Primary Education	18 - 40 years	Checked	Unchecked	Unchecked	Unchecked	Unchecked	Unchecked		Unchecked	Unchecked	Checked	Unchecked		Community pharmacy		Unchecked	Checked	Unchecked	Unchecked		24 hour access	Yes	Above 1000 Naira	Unchecked	Unchecked	Unchecked	Unchecked	Unchecked	Unchecked			Unchecked	Unchecked	Unchecked	Unchecked						Unchecked	Unchecked	Unchecked	Unchecked
744	Patients	Female	18-35	Single	Secondary Education	18 - 40 years	Checked	Checked	Unchecked	Unchecked	Checked	Unchecked		Checked	Unchecked	Unchecked	Unchecked		Hospital or clinic		Unchecked	Checked	Checked	Unchecked		24 hour access	No		Unchecked	Unchecked	Unchecked	Unchecked	Unchecked	Unchecked			Unchecked	Unchecked	Unchecked	Unchecked						Unchecked	Unchecked	Unchecked	Unchecked
745	Patients	Male	36-60	Married	Secondary Education	41- 60 years	Checked	Checked	Unchecked	Unchecked	Checked	Unchecked		Checked	Unchecked	Unchecked	Unchecked		Hospital or clinic		Unchecked	Checked	Unchecked	Unchecked		24 hour access	No		Unchecked	Unchecked	Unchecked	Unchecked	Unchecked	Unchecked			Unchecked	Unchecked	Unchecked	Unchecked						Unchecked	Unchecked	Unchecked	Unchecked
746	Patients	Female	18-35	Married	Secondary Education	18 - 40 years	Checked	Unchecked	Unchecked	Unchecked	Unchecked	Unchecked		Unchecked	Unchecked	Checked	Unchecked		Community pharmacy		Unchecked	Unchecked	Checked	Unchecked		Evening (4pm-10pm)	Depending on the cost	100 - 200 Naira	Unchecked	Unchecked	Unchecked	Unchecked	Unchecked	Unchecked			Unchecked	Unchecked	Unchecked	Unchecked						Unchecked	Unchecked	Unchecked	Unchecked
747	Patients	Male	18-35	Separated	Post-Secondary Education	18 - 40 years	Checked	Unchecked	Unchecked	Unchecked	Unchecked	Unchecked		Unchecked	Unchecked	Checked	Unchecked		Community pharmacy		Unchecked	Unchecked	Checked	Unchecked		Morning (6am-12pm)	No		Unchecked	Unchecked	Unchecked	Unchecked	Unchecked	Unchecked			Unchecked	Unchecked	Unchecked	Unchecked						Unchecked	Unchecked	Unchecked	Unchecked
748	Patients	Female	18-35	Married	Secondary Education	18 - 40 years	Checked	Unchecked	Checked	Checked	Checked	Unchecked		Unchecked	Unchecked	Checked	Unchecked		Hospital or clinic		Unchecked	Checked	Unchecked	Unchecked		24 hour access	Depending on the cost	100 - 200 Naira	Unchecked	Unchecked	Unchecked	Unchecked	Unchecked	Unchecked			Unchecked	Unchecked	Unchecked	Unchecked						Unchecked	Unchecked	Unchecked	Unchecked
749	Patients	Male	Above 60	Married	Post-Secondary Education	41- 60 years	Checked	Unchecked	Checked	Checked	Checked	Checked	Malaria	Unchecked	Unchecked	Checked	Unchecked		Hospital or clinic		Unchecked	Checked	Checked	Unchecked		24 hour access	Yes	200 - 500 Naira	Unchecked	Unchecked	Unchecked	Unchecked	Unchecked	Unchecked			Unchecked	Unchecked	Unchecked	Unchecked						Unchecked	Unchecked	Unchecked	Unchecked
750	Healthcare Workers	Male	18-35	Single	Post-Secondary Education		Unchecked	Unchecked	Unchecked	Unchecked	Unchecked	Unchecked		Unchecked	Unchecked	Unchecked	Unchecked				Unchecked	Unchecked	Unchecked	Unchecked					Checked	Unchecked	Unchecked	Unchecked	Checked	Unchecked		18 - 40 years	Checked	Checked	Checked	Unchecked		Monitoring and evaluation (M&E staff)		Hospital or clinic		Unchecked	Checked	Checked	Unchecked
751	Patients	Female	18-35	Married	Primary Education	I don't know	Checked	Unchecked	Unchecked	Unchecked	Unchecked	Unchecked		Unchecked	Unchecked	Checked	Unchecked		Hospital or clinic		Unchecked	Unchecked	Checked	Unchecked		24 hour access	No		Unchecked	Unchecked	Unchecked	Unchecked	Unchecked	Unchecked			Unchecked	Unchecked	Unchecked	Unchecked						Unchecked	Unchecked	Unchecked	Unchecked
752	Healthcare Workers	Female	18-35	Single	Post-Secondary Education		Unchecked	Unchecked	Unchecked	Unchecked	Unchecked	Unchecked		Unchecked	Unchecked	Unchecked	Unchecked				Unchecked	Unchecked	Unchecked	Unchecked					Checked	Unchecked	Unchecked	Unchecked	Checked	Unchecked		18 - 40 years	Unchecked	Unchecked	Checked	Unchecked		Pharmacist or other pharmacy staff		Hospital or clinic		Unchecked	Checked	Checked	Unchecked
753	Healthcare Workers	Female	18-35	Single	Post-Secondary Education		Unchecked	Unchecked	Unchecked	Unchecked	Unchecked	Unchecked		Unchecked	Unchecked	Unchecked	Unchecked				Unchecked	Unchecked	Unchecked	Unchecked					Checked	Unchecked	Unchecked	Unchecked	Checked	Unchecked		18 - 40 years	Unchecked	Unchecked	Checked	Unchecked		Pharmacist or other pharmacy staff		Hospital or clinic		Unchecked	Checked	Checked	Unchecked
754	Healthcare Workers	Female	18-35	Single	Post-Secondary Education		Unchecked	Unchecked	Unchecked	Unchecked	Unchecked	Unchecked		Unchecked	Unchecked	Unchecked	Unchecked				Unchecked	Unchecked	Unchecked	Unchecked					Checked	Unchecked	Unchecked	Checked	Unchecked	Unchecked		18 - 40 years	Unchecked	Unchecked	Checked	Unchecked		Pharmacist or other pharmacy staff		Hospital or clinic		Unchecked	Checked	Checked	Unchecked
755	Patients	Male	36-60	Married	Secondary Education	41- 60 years	Checked	Unchecked	Unchecked	Unchecked	Unchecked	Unchecked		Unchecked	Unchecked	Checked	Unchecked		Community pharmacy		Unchecked	Unchecked	Checked	Unchecked		Evening (4pm-10pm)	Yes	200 - 500 Naira	Unchecked	Unchecked	Unchecked	Unchecked	Unchecked	Unchecked			Unchecked	Unchecked	Unchecked	Unchecked						Unchecked	Unchecked	Unchecked	Unchecked
756	Patients	Female	18-35	Married	No formal Education	I don't know	Unchecked	Unchecked	Unchecked	Unchecked	Unchecked	Unchecked		Unchecked	Unchecked	Checked	Unchecked		Community pharmacy		Unchecked	Unchecked	Checked	Unchecked		Morning (6am-12pm)	No		Unchecked	Unchecked	Unchecked	Unchecked	Unchecked	Unchecked			Unchecked	Unchecked	Unchecked	Unchecked						Unchecked	Unchecked	Unchecked	Unchecked
757	Patients	Female	36-60	Married	Primary Education	I don't know	Unchecked	Unchecked	Unchecked	Unchecked	Unchecked	Unchecked		Unchecked	Unchecked	Checked	Unchecked		Hospital or clinic		Unchecked	Unchecked	Checked	Unchecked		Morning (6am-12pm)	No		Unchecked	Unchecked	Unchecked	Unchecked	Unchecked	Unchecked			Unchecked	Unchecked	Unchecked	Unchecked						Unchecked	Unchecked	Unchecked	Unchecked
758	Patients	Female	18-35	Single	Secondary Education	18 - 40 years	Checked	Unchecked	Unchecked	Unchecked	Checked	Unchecked		Unchecked	Checked	Checked	Unchecked		Hospital or clinic		Unchecked	Checked	Unchecked	Unchecked		24 hour access	Depending on the cost	100 - 200 Naira	Unchecked	Unchecked	Unchecked	Unchecked	Unchecked	Unchecked			Unchecked	Unchecked	Unchecked	Unchecked						Unchecked	Unchecked	Unchecked	Unchecked
759	Patients	Male	18-35	Married	Post-Secondary Education	I don't know	Checked	Unchecked	Unchecked	Unchecked	Unchecked	Unchecked		Unchecked	Unchecked	Checked	Unchecked		Hospital or clinic		Checked	Checked	Checked	Unchecked		Morning (6am-12pm)	Yes	200 - 500 Naira	Unchecked	Unchecked	Unchecked	Unchecked	Unchecked	Unchecked			Unchecked	Unchecked	Unchecked	Unchecked						Unchecked	Unchecked	Unchecked	Unchecked
760	Patients	Male	36-60	Married	Secondary Education	18 - 40 years	Checked	Unchecked	Unchecked	Unchecked	Unchecked	Unchecked		Unchecked	Checked	Checked	Unchecked		Community pharmacy		Unchecked	Checked	Checked	Unchecked		Morning (6am-12pm)	No		Unchecked	Unchecked	Unchecked	Unchecked	Unchecked	Unchecked			Unchecked	Unchecked	Unchecked	Unchecked						Unchecked	Unchecked	Unchecked	Unchecked
761	Patients	Female	18-35	Separated	No formal Education	I don't know	Unchecked	Unchecked	Unchecked	Unchecked	Unchecked	Unchecked		Unchecked	Unchecked	Checked	Unchecked		Hospital or clinic		Unchecked	Unchecked	Checked	Unchecked		Morning (6am-12pm)	No		Unchecked	Unchecked	Unchecked	Unchecked	Unchecked	Unchecked			Unchecked	Unchecked	Unchecked	Unchecked						Unchecked	Unchecked	Unchecked	Unchecked
762	Patients	Female	36-60	Married	Secondary Education	18 - 40 years	Checked	Unchecked	Unchecked	Unchecked	Unchecked	Unchecked		Unchecked	Unchecked	Checked	Unchecked		Hospital or clinic		Unchecked	Checked	Checked	Unchecked		Morning (6am-12pm)	No		Unchecked	Unchecked	Unchecked	Unchecked	Unchecked	Unchecked			Unchecked	Unchecked	Unchecked	Unchecked						Unchecked	Unchecked	Unchecked	Unchecked
763	Healthcare Workers	Male	36-60	Married	Post-Secondary Education		Unchecked	Unchecked	Unchecked	Unchecked	Unchecked	Unchecked		Unchecked	Unchecked	Unchecked	Unchecked				Unchecked	Unchecked	Unchecked	Unchecked					Checked	Checked	Checked	Checked	Checked	Unchecked		18 - 40 years	Checked	Checked	Checked	Unchecked		Pharmacist or other pharmacy staff		Religious institution		Checked	Checked	Checked	Checked
764	Healthcare Workers	Male	36-60	Married	Post-Secondary Education		Unchecked	Unchecked	Unchecked	Unchecked	Unchecked	Unchecked		Unchecked	Unchecked	Unchecked	Unchecked				Unchecked	Unchecked	Unchecked	Unchecked					Checked	Unchecked	Unchecked	Unchecked	Unchecked	Unchecked		18 - 40 years	Unchecked	Unchecked	Checked	Unchecked		Pharmacist or other pharmacy staff		Hospital or clinic		Unchecked	Unchecked	Checked	Unchecked
765	Patients	Female	18-35	Single	Secondary Education	I don't know	Unchecked	Unchecked	Unchecked	Unchecked	Unchecked	Unchecked		Unchecked	Unchecked	Checked	Unchecked		Community pharmacy		Unchecked	Checked	Checked	Unchecked		Morning (6am-12pm)	No		Unchecked	Unchecked	Unchecked	Unchecked	Unchecked	Unchecked			Unchecked	Unchecked	Unchecked	Unchecked						Unchecked	Unchecked	Unchecked	Unchecked
766	Patients	Female	18-35	Single	Secondary Education	I don't know	Unchecked	Unchecked	Unchecked	Unchecked	Unchecked	Unchecked		Unchecked	Unchecked	Checked	Unchecked		Hospital or clinic		Unchecked	Checked	Checked	Unchecked		24 hour access	No		Unchecked	Unchecked	Unchecked	Unchecked	Unchecked	Unchecked			Unchecked	Unchecked	Unchecked	Unchecked						Unchecked	Unchecked	Unchecked	Unchecked
767	Healthcare Workers	Male	36-60	Married	Post-Secondary Education		Unchecked	Unchecked	Unchecked	Unchecked	Unchecked	Unchecked		Unchecked	Unchecked	Unchecked	Unchecked				Unchecked	Unchecked	Unchecked	Unchecked					Checked	Unchecked	Unchecked	Unchecked	Unchecked	Unchecked		18 - 40 years	Unchecked	Unchecked	Checked	Unchecked		Pharmacist or other pharmacy staff		Hospital or clinic		Unchecked	Checked	Unchecked	Unchecked
768	Healthcare Workers	Male	36-60	Married	Post-Secondary Education		Unchecked	Unchecked	Unchecked	Unchecked	Unchecked	Unchecked		Unchecked	Unchecked	Unchecked	Unchecked				Unchecked	Unchecked	Unchecked	Unchecked					Unchecked	Checked	Unchecked	Unchecked	Unchecked	Unchecked		18 - 40 years	Unchecked	Unchecked	Checked	Unchecked		Pharmacist or other pharmacy staff		Hospital or clinic		Checked	Unchecked	Checked	Unchecked
769	Healthcare Workers	Female	36-60	Married	Post-Secondary Education		Unchecked	Unchecked	Unchecked	Unchecked	Unchecked	Unchecked		Unchecked	Unchecked	Unchecked	Unchecked				Unchecked	Unchecked	Unchecked	Unchecked					Checked	Checked	Checked	Checked	Checked	Unchecked		41- 60 years	Unchecked	Unchecked	Checked	Unchecked		Pharmacist or other pharmacy staff		Hospital or clinic		Unchecked	Unchecked	Unchecked	Checked
770	Healthcare Workers	Male	18-35	Married	Secondary Education		Unchecked	Unchecked	Unchecked	Unchecked	Unchecked	Unchecked		Unchecked	Unchecked	Unchecked	Unchecked				Unchecked	Unchecked	Unchecked	Unchecked					Checked	Unchecked	Unchecked	Unchecked	Unchecked	Unchecked		18 - 40 years	Unchecked	Unchecked	Checked	Unchecked		Pharmacist or other pharmacy staff		Hospital or clinic		Unchecked	Checked	Checked	Unchecked
771	Patients	Female	18-35	Single	No formal Education	I don't know	Unchecked	Unchecked	Unchecked	Unchecked	Unchecked	Unchecked		Unchecked	Unchecked	Checked	Unchecked		Community pharmacy		Unchecked	Checked	Checked	Unchecked		Morning (6am-12pm)	No		Unchecked	Unchecked	Unchecked	Unchecked	Unchecked	Unchecked			Unchecked	Unchecked	Unchecked	Unchecked						Unchecked	Unchecked	Unchecked	Unchecked
772	Healthcare Workers	Female	36-60	Married	Post-Secondary Education		Unchecked	Unchecked	Unchecked	Unchecked	Unchecked	Unchecked		Unchecked	Unchecked	Unchecked	Unchecked				Unchecked	Unchecked	Unchecked	Unchecked					Checked	Unchecked	Checked	Checked	Checked	Unchecked		13 - 17 years	Checked	Checked	Checked	Unchecked		Pharmacist or other pharmacy staff		Hospital or clinic		Unchecked	Checked	Checked	Unchecked
773	Healthcare Workers	Female	18-35	Single	Post-Secondary Education		Unchecked	Unchecked	Unchecked	Unchecked	Unchecked	Unchecked		Unchecked	Unchecked	Unchecked	Unchecked				Unchecked	Unchecked	Unchecked	Unchecked					Checked	Unchecked	Unchecked	Unchecked	Unchecked	Unchecked		13 - 17 years	Unchecked	Unchecked	Checked	Unchecked		Pharmacist or other pharmacy staff		Hospital or clinic		Unchecked	Unchecked	Checked	Unchecked
774	Healthcare Workers	Male	36-60	Married	Post-Secondary Education		Unchecked	Unchecked	Unchecked	Unchecked	Unchecked	Unchecked		Unchecked	Unchecked	Unchecked	Unchecked				Unchecked	Unchecked	Unchecked	Unchecked					Checked	Unchecked	Unchecked	Unchecked	Checked	Unchecked		18 - 40 years	Checked	Unchecked	Checked	Unchecked		Pharmacist or other pharmacy staff		Community pharmacy		Unchecked	Checked	Checked	Unchecked
775	Healthcare Workers	Male	36-60	Married	Post-Secondary Education		Unchecked	Unchecked	Unchecked	Unchecked	Unchecked	Unchecked		Unchecked	Unchecked	Unchecked	Unchecked				Unchecked	Unchecked	Unchecked	Unchecked					Checked	Unchecked	Unchecked	Unchecked	Unchecked	Unchecked		18 - 40 years	Checked	Checked	Checked	Unchecked		Pharmacist or other pharmacy staff		Hospital or clinic		Checked	Checked	Checked	Unchecked
776	Healthcare Workers	Female	18-35	Single	Post-Secondary Education		Unchecked	Unchecked	Unchecked	Unchecked	Unchecked	Unchecked		Unchecked	Unchecked	Unchecked	Unchecked				Unchecked	Unchecked	Unchecked	Unchecked					Checked	Unchecked	Unchecked	Unchecked	Unchecked	Unchecked		18 - 40 years	Checked	Checked	Checked	Unchecked		Pharmacist or other pharmacy staff		Hospital or clinic		Checked	Checked	Unchecked	Unchecked
777	Patients	Female	18-35	Married	Post-Secondary Education	18 - 40 years	Checked	Unchecked	Unchecked	Unchecked	Unchecked	Unchecked		Checked	Checked	Checked	Unchecked		Hospital or clinic		Checked	Checked	Checked	Unchecked		24 hour access	No		Unchecked	Unchecked	Unchecked	Unchecked	Unchecked	Unchecked			Unchecked	Unchecked	Unchecked	Unchecked						Unchecked	Unchecked	Unchecked	Unchecked
778	Patients	Male	18-35	Single	Post-Secondary Education	18 - 40 years	Checked	Unchecked	Unchecked	Unchecked	Checked	Unchecked		Checked	Checked	Checked	Unchecked		Hospital or clinic		Unchecked	Checked	Checked	Unchecked		Afternoon (12-4pm)	No		Unchecked	Unchecked	Unchecked	Unchecked	Unchecked	Unchecked			Unchecked	Unchecked	Unchecked	Unchecked						Unchecked	Unchecked	Unchecked	Unchecked
779	Healthcare Workers	Female	18-35	Married	Post-Secondary Education		Unchecked	Unchecked	Unchecked	Unchecked	Unchecked	Unchecked		Unchecked	Unchecked	Unchecked	Unchecked				Unchecked	Unchecked	Unchecked	Unchecked					Checked	Checked	Checked	Checked	Checked	Unchecked		18 - 40 years	Checked	Checked	Checked	Unchecked		Pharmacist or other pharmacy staff		Hospital or clinic		Checked	Checked	Checked	Unchecked
780	Patients	Male	36-60	Married	Post-Secondary Education	18 - 40 years	Checked	Unchecked	Unchecked	Checked	Checked	Unchecked		Unchecked	Unchecked	Checked	Unchecked		Bus stop		Unchecked	Checked	Unchecked	Unchecked		24 hour access	No		Unchecked	Unchecked	Unchecked	Unchecked	Unchecked	Unchecked			Unchecked	Unchecked	Unchecked	Unchecked						Unchecked	Unchecked	Unchecked	Unchecked
781	Healthcare Workers	Male	36-60	Single	Post-Secondary Education		Unchecked	Unchecked	Unchecked	Unchecked	Unchecked	Unchecked		Unchecked	Unchecked	Unchecked	Unchecked				Unchecked	Unchecked	Unchecked	Unchecked					Checked	Checked	Checked	Checked	Checked	Checked		41- 60 years	Checked	Checked	Checked	Unchecked		Pharmacist or other pharmacy staff		Hospital or clinic		Checked	Checked	Checked	Unchecked
782	Patients	Female	36-60	Married	Primary Education	18 - 40 years	Checked	Checked	Checked	Checked	Checked	Unchecked		Unchecked	Checked	Checked	Unchecked		Community pharmacy		Unchecked	Checked	Checked	Unchecked		24 hour access	No		Unchecked	Unchecked	Unchecked	Unchecked	Unchecked	Unchecked			Unchecked	Unchecked	Unchecked	Unchecked						Unchecked	Unchecked	Unchecked	Unchecked
783	Patients	Female	18-35	Single	Secondary Education	18 - 40 years	Checked	Checked	Checked	Checked	Checked	Unchecked		Unchecked	Checked	Checked	Unchecked		Bus stop		Unchecked	Checked	Checked	Unchecked		24 hour access	No		Unchecked	Unchecked	Unchecked	Unchecked	Unchecked	Unchecked			Unchecked	Unchecked	Unchecked	Unchecked						Unchecked	Unchecked	Unchecked	Unchecked
784	Patients	Female	18-35	Married	Primary Education	18 - 40 years	Checked	Unchecked	Unchecked	Unchecked	Unchecked	Unchecked		Unchecked	Checked	Unchecked	Unchecked		Bus stop		Unchecked	Checked	Unchecked	Unchecked		24 hour access	No		Unchecked	Unchecked	Unchecked	Unchecked	Unchecked	Unchecked			Unchecked	Unchecked	Unchecked	Unchecked						Unchecked	Unchecked	Unchecked	Unchecked
785	Patients	Female	18-35	Married	Secondary Education	18 - 40 years	Checked	Checked	Checked	Checked	Checked	Unchecked		Unchecked	Checked	Unchecked	Unchecked		Community pharmacy		Unchecked	Checked	Unchecked	Unchecked		24 hour access	No		Unchecked	Unchecked	Unchecked	Unchecked	Unchecked	Unchecked			Unchecked	Unchecked	Unchecked	Unchecked						Unchecked	Unchecked	Unchecked	Unchecked
786	Patients	Female	18-35	Single	Primary Education	18 - 40 years	Checked	Checked	Checked	Checked	Checked	Unchecked		Unchecked	Unchecked	Checked	Unchecked		Religious institution		Unchecked	Checked	Unchecked	Unchecked		24 hour access	No		Unchecked	Unchecked	Unchecked	Unchecked	Unchecked	Unchecked			Unchecked	Unchecked	Unchecked	Unchecked						Unchecked	Unchecked	Unchecked	Unchecked
787	Healthcare Workers	Male	36-60	Single	Post-Secondary Education		Unchecked	Unchecked	Unchecked	Unchecked	Unchecked	Unchecked		Unchecked	Unchecked	Unchecked	Unchecked				Unchecked	Unchecked	Unchecked	Unchecked					Checked	Checked	Checked	Checked	Checked	Unchecked		41- 60 years	Checked	Checked	Checked	Unchecked		Pharmacist or other pharmacy staff		Hospital or clinic		Checked	Checked	Checked	Unchecked
788	Healthcare Workers	Male	36-60	Single	Post-Secondary Education		Unchecked	Unchecked	Unchecked	Unchecked	Unchecked	Unchecked		Unchecked	Unchecked	Unchecked	Unchecked				Unchecked	Unchecked	Unchecked	Unchecked					Unchecked	Unchecked	Unchecked	Checked	Unchecked	Unchecked		18 - 40 years	Unchecked	Unchecked	Checked	Unchecked		Pharmacist or other pharmacy staff		Police station		Unchecked	Unchecked	Unchecked	Checked
789	Healthcare Workers	Male	18-35	Single	Post-Secondary Education		Unchecked	Unchecked	Unchecked	Unchecked	Unchecked	Unchecked		Unchecked	Unchecked	Unchecked	Unchecked				Unchecked	Unchecked	Unchecked	Unchecked					Checked	Checked	Checked	Checked	Checked	Checked	Asthmatic	Above 60 years	Checked	Checked	Checked	Checked	Role play	Pharmacist or other pharmacy staff		Hospital or clinic		Checked	Checked	Checked	Checked
790	Healthcare Workers	Male	18-35	Single	Post-Secondary Education		Unchecked	Unchecked	Unchecked	Unchecked	Unchecked	Unchecked		Unchecked	Unchecked	Unchecked	Unchecked				Unchecked	Unchecked	Unchecked	Unchecked					Checked	Unchecked	Unchecked	Unchecked	Checked	Unchecked		18 - 40 years	Unchecked	Unchecked	Checked	Unchecked		Pharmacist or other pharmacy staff		Hospital or clinic		Unchecked	Checked	Checked	Unchecked
791	Healthcare Workers	Male	18-35	Single	Post-Secondary Education		Unchecked	Unchecked	Unchecked	Unchecked	Unchecked	Unchecked		Unchecked	Unchecked	Unchecked	Unchecked				Unchecked	Unchecked	Unchecked	Unchecked					Checked	Checked	Unchecked	Unchecked	Checked	Unchecked		18 - 40 years	Unchecked	Unchecked	Checked	Checked		Pharmacist or other pharmacy staff		Hospital or clinic		Checked	Checked	Checked	Unchecked
792	Healthcare Workers	Female	18-35	Single	Post-Secondary Education		Unchecked	Unchecked	Unchecked	Unchecked	Unchecked	Unchecked		Unchecked	Unchecked	Unchecked	Unchecked				Unchecked	Unchecked	Unchecked	Unchecked					Checked	Unchecked	Unchecked	Unchecked	Unchecked	Unchecked		18 - 40 years	Unchecked	Checked	Unchecked	Unchecked		Pharmacist or other pharmacy staff		Hospital or clinic		Unchecked	Unchecked	Checked	Unchecked
793	Healthcare Workers	Male	18-35	Single	Post-Secondary Education		Unchecked	Unchecked	Unchecked	Unchecked	Unchecked	Unchecked		Unchecked	Unchecked	Unchecked	Unchecked				Unchecked	Unchecked	Unchecked	Unchecked					Checked	Unchecked	Unchecked	Checked	Checked	Unchecked		18 - 40 years	Unchecked	Checked	Checked	Unchecked		HIV case manager		Hospital or clinic		Unchecked	Checked	Checked	Unchecked
794	Healthcare Workers	Female	18-35	Married	Post-Secondary Education		Unchecked	Unchecked	Unchecked	Unchecked	Unchecked	Unchecked		Unchecked	Unchecked	Unchecked	Unchecked				Unchecked	Unchecked	Unchecked	Unchecked					Checked	Unchecked	Unchecked	Unchecked	Unchecked	Unchecked		18 - 40 years	Unchecked	Unchecked	Checked	Unchecked		Pharmacist or other pharmacy staff		Hospital or clinic		Unchecked	Unchecked	Checked	Unchecked
795	Healthcare Workers	Female	18-35	Single	Post-Secondary Education		Unchecked	Unchecked	Unchecked	Unchecked	Unchecked	Unchecked		Unchecked	Unchecked	Unchecked	Unchecked				Unchecked	Unchecked	Unchecked	Unchecked					Unchecked	Unchecked	Unchecked	Unchecked	Checked	Unchecked		18 - 40 years	Unchecked	Unchecked	Checked	Unchecked		Pharmacist or other pharmacy staff		Hospital or clinic		Unchecked	Unchecked	Unchecked	Checked
796	Healthcare Workers	Male	18-35	Single	Post-Secondary Education		Unchecked	Unchecked	Unchecked	Unchecked	Unchecked	Unchecked		Unchecked	Unchecked	Unchecked	Unchecked				Unchecked	Unchecked	Unchecked	Unchecked					Checked	Unchecked	Unchecked	Unchecked	Unchecked	Unchecked		41- 60 years	Unchecked	Checked	Checked	Unchecked		HIV case manager		Hospital or clinic		Unchecked	Checked	Checked	Unchecked
797	Patients	Male	36-60	Separated	Post-Secondary Education	41- 60 years	Checked	Checked	Unchecked	Unchecked	Checked	Unchecked		Checked	Checked	Checked	Unchecked		Religious institution		Unchecked	Checked	Checked	Unchecked		24 hour access	No		Unchecked	Unchecked	Unchecked	Unchecked	Unchecked	Unchecked			Unchecked	Unchecked	Unchecked	Unchecked						Unchecked	Unchecked	Unchecked	Unchecked
798	Patients	Male	36-60	Separated	Post-Secondary Education	41- 60 years	Checked	Checked	Unchecked	Unchecked	Checked	Unchecked		Checked	Checked	Checked	Unchecked		Religious institution		Unchecked	Checked	Checked	Unchecked		24 hour access	No		Unchecked	Unchecked	Unchecked	Unchecked	Unchecked	Unchecked			Unchecked	Unchecked	Unchecked	Unchecked						Unchecked	Unchecked	Unchecked	Unchecked
799	Patients	Male	18-35	Married	Secondary Education	18 - 40 years	Checked	Unchecked	Unchecked	Unchecked	Unchecked	Unchecked		Checked	Checked	Checked	Unchecked		Hospital or clinic		Unchecked	Checked	Checked	Unchecked		24 hour access	No		Unchecked	Unchecked	Unchecked	Unchecked	Unchecked	Unchecked			Unchecked	Unchecked	Unchecked	Unchecked						Unchecked	Unchecked	Unchecked	Unchecked
800	Patients	Female	36-60	Married	Secondary Education	18 - 40 years	Checked	Unchecked	Unchecked	Unchecked	Unchecked	Unchecked		Checked	Checked	Unchecked	Unchecked		Hospital or clinic		Unchecked	Checked	Checked	Unchecked		Evening (4pm-10pm)	No		Unchecked	Unchecked	Unchecked	Unchecked	Unchecked	Unchecked			Unchecked	Unchecked	Unchecked	Unchecked						Unchecked	Unchecked	Unchecked	Unchecked
801	Patients	Male	36-60	Separated	Post-Secondary Education	18 - 40 years	Checked	Unchecked	Unchecked	Unchecked	Unchecked	Unchecked		Checked	Checked	Checked	Unchecked		Hospital or clinic		Checked	Checked	Checked	Unchecked		Evening (4pm-10pm)	No		Unchecked	Unchecked	Unchecked	Unchecked	Unchecked	Unchecked			Unchecked	Unchecked	Unchecked	Unchecked						Unchecked	Unchecked	Unchecked	Unchecked
802	Patients	Female	18-35	Married	Secondary Education	18 - 40 years	Checked	Unchecked	Unchecked	Unchecked	Unchecked	Unchecked		Checked	Checked	Checked	Unchecked		Hospital or clinic		Unchecked	Checked	Checked	Unchecked		24 hour access	Depending on the cost	100 - 200 Naira	Unchecked	Unchecked	Unchecked	Unchecked	Unchecked	Unchecked			Unchecked	Unchecked	Unchecked	Unchecked						Unchecked	Unchecked	Unchecked	Unchecked
803	Patients	Female	36-60	Single	Secondary Education	18 - 40 years	Checked	Unchecked	Unchecked	Unchecked	Unchecked	Unchecked		Unchecked	Unchecked	Checked	Unchecked		Hospital or clinic		Unchecked	Checked	Checked	Unchecked		Evening (4pm-10pm)	No		Unchecked	Unchecked	Unchecked	Unchecked	Unchecked	Unchecked			Unchecked	Unchecked	Unchecked	Unchecked						Unchecked	Unchecked	Unchecked	Unchecked
804	Patients	Female	18-35	Single	Post-Secondary Education	18 - 40 years	Checked	Unchecked	Unchecked	Unchecked	Unchecked	Unchecked		Unchecked	Unchecked	Checked	Unchecked		Hospital or clinic		Unchecked	Checked	Checked	Unchecked		24 hour access	No		Unchecked	Unchecked	Unchecked	Unchecked	Unchecked	Unchecked			Unchecked	Unchecked	Unchecked	Unchecked						Unchecked	Unchecked	Unchecked	Unchecked
805	Healthcare Workers	Male	36-60	Married	Post-Secondary Education		Unchecked	Unchecked	Unchecked	Unchecked	Unchecked	Unchecked		Unchecked	Unchecked	Unchecked	Unchecked				Unchecked	Unchecked	Unchecked	Unchecked					Checked	Unchecked	Unchecked	Unchecked	Checked	Unchecked		18 - 40 years	Checked	Unchecked	Checked	Unchecked		Pharmacist or other pharmacy staff		Hospital or clinic		Unchecked	Checked	Checked	Unchecked
806	Patients	Male	18-35	Married	Post-Secondary Education	I don't know	Checked	Unchecked	Unchecked	Unchecked	Unchecked	Unchecked		Unchecked	Unchecked	Checked	Unchecked		Hospital or clinic		Unchecked	Checked	Unchecked	Unchecked		24 hour access	Yes	Above 1000 Naira	Unchecked	Unchecked	Unchecked	Unchecked	Unchecked	Unchecked			Unchecked	Unchecked	Unchecked	Unchecked						Unchecked	Unchecked	Unchecked	Unchecked
807	Healthcare Workers	Female	18-35	Single	Post-Secondary Education		Unchecked	Unchecked	Unchecked	Unchecked	Unchecked	Unchecked		Unchecked	Unchecked	Unchecked	Unchecked				Unchecked	Unchecked	Unchecked	Unchecked					Unchecked	Unchecked	Unchecked	Unchecked	Unchecked	Checked	None	18 - 40 years	Unchecked	Unchecked	Checked	Unchecked		Pharmacist or other pharmacy staff		Hospital or clinic		Unchecked	Unchecked	Unchecked	Checked
808	Healthcare Workers	Male	36-60	Single	Post-Secondary Education		Unchecked	Unchecked	Unchecked	Unchecked	Unchecked	Unchecked		Unchecked	Unchecked	Unchecked	Unchecked				Unchecked	Unchecked	Unchecked	Unchecked					Unchecked	Unchecked	Unchecked	Checked	Checked	Unchecked		41- 60 years	Unchecked	Unchecked	Checked	Unchecked		HIV case manager		Other		Unchecked	Unchecked	Checked	Unchecked
809	Healthcare Workers	Male	18-35	Married	Post-Secondary Education		Unchecked	Unchecked	Unchecked	Unchecked	Unchecked	Unchecked		Unchecked	Unchecked	Unchecked	Unchecked				Unchecked	Unchecked	Unchecked	Unchecked					Checked	Unchecked	Unchecked	Unchecked	Unchecked	Unchecked		18 - 40 years	Unchecked	Unchecked	Checked	Unchecked		HIV case manager		Hospital or clinic		Unchecked	Unchecked	Checked	Unchecked
810	Healthcare Workers	Female	18-35	Married	Post-Secondary Education		Unchecked	Unchecked	Unchecked	Unchecked	Unchecked	Unchecked		Unchecked	Unchecked	Unchecked	Unchecked				Unchecked	Unchecked	Unchecked	Unchecked					Checked	Unchecked	Checked	Checked	Checked	Unchecked		18 - 40 years	Checked	Unchecked	Unchecked	Unchecked		Pharmacist or other pharmacy staff		Religious institution		Unchecked	Checked	Unchecked	Unchecked
811	Healthcare Workers	Female	18-35	Single	Post-Secondary Education		Unchecked	Unchecked	Unchecked	Unchecked	Unchecked	Unchecked		Unchecked	Unchecked	Unchecked	Unchecked				Unchecked	Unchecked	Unchecked	Unchecked					Checked	Checked	Checked	Unchecked	Unchecked	Unchecked		18 - 40 years	Unchecked	Checked	Checked	Unchecked		Pharmacist or other pharmacy staff		Religious institution		Checked	Unchecked	Checked	Unchecked
812	Patients	Male	18-35	Single	Secondary Education	18 - 40 years	Checked	Unchecked	Unchecked	Unchecked	Unchecked	Unchecked		Unchecked	Checked	Checked	Unchecked		Community pharmacy		Unchecked	Checked	Checked	Unchecked		24 hour access	No		Unchecked	Unchecked	Unchecked	Unchecked	Unchecked	Unchecked			Unchecked	Unchecked	Unchecked	Unchecked						Unchecked	Unchecked	Unchecked	Unchecked
813	Patients	Female	36-60	Married	Post-Secondary Education	18 - 40 years	Checked	Unchecked	Checked	Checked	Checked	Unchecked		Unchecked	Checked	Unchecked	Unchecked		Bus stop		Unchecked	Checked	Unchecked	Unchecked		24 hour access	No		Unchecked	Unchecked	Unchecked	Unchecked	Unchecked	Unchecked			Unchecked	Unchecked	Unchecked	Unchecked						Unchecked	Unchecked	Unchecked	Unchecked
814	Patients	Male	18-35	Single	Post-Secondary Education	18 - 40 years	Checked	Unchecked	Checked	Checked	Checked	Unchecked		Unchecked	Checked	Unchecked	Unchecked		Bus stop		Unchecked	Checked	Unchecked	Unchecked		24 hour access	No		Unchecked	Unchecked	Unchecked	Unchecked	Unchecked	Unchecked			Unchecked	Unchecked	Unchecked	Unchecked						Unchecked	Unchecked	Unchecked	Unchecked
815	Patients	Female	36-60	Married	Post-Secondary Education	18 - 40 years	Checked	Checked	Checked	Checked	Checked	Unchecked		Unchecked	Checked	Checked	Unchecked		Religious institution		Unchecked	Checked	Unchecked	Unchecked		24 hour access	No		Unchecked	Unchecked	Unchecked	Unchecked	Unchecked	Unchecked			Unchecked	Unchecked	Unchecked	Unchecked						Unchecked	Unchecked	Unchecked	Unchecked
816	Patients	Male	36-60	Married	Post-Secondary Education	18 - 40 years	Checked	Checked	Checked	Checked	Checked	Unchecked		Unchecked	Unchecked	Checked	Unchecked		Hospital or clinic		Unchecked	Checked	Unchecked	Unchecked		24 hour access	No		Unchecked	Unchecked	Unchecked	Unchecked	Unchecked	Unchecked			Unchecked	Unchecked	Unchecked	Unchecked						Unchecked	Unchecked	Unchecked	Unchecked
817	Patients	Male	36-60	Married	Primary Education	18 - 40 years	Checked	Unchecked	Unchecked	Unchecked	Unchecked	Unchecked		Unchecked	Checked	Unchecked	Unchecked		Community pharmacy		Unchecked	Checked	Unchecked	Unchecked		24 hour access	No		Unchecked	Unchecked	Unchecked	Unchecked	Unchecked	Unchecked			Unchecked	Unchecked	Unchecked	Unchecked						Unchecked	Unchecked	Unchecked	Unchecked
818	Patients	Male	18-35	Single	Secondary Education	18 - 40 years	Checked	Unchecked	Unchecked	Unchecked	Unchecked	Unchecked		Unchecked	Checked	Unchecked	Unchecked		Religious institution		Unchecked	Checked	Unchecked	Unchecked		24 hour access	No		Unchecked	Unchecked	Unchecked	Unchecked	Unchecked	Unchecked			Unchecked	Unchecked	Unchecked	Unchecked						Unchecked	Unchecked	Unchecked	Unchecked
819	Patients	Female	18-35	Married	Post-Secondary Education	18 - 40 years	Checked	Checked	Checked	Checked	Checked	Unchecked		Unchecked	Checked	Unchecked	Unchecked		Religious institution		Unchecked	Checked	Unchecked	Unchecked		24 hour access	No		Unchecked	Unchecked	Unchecked	Unchecked	Unchecked	Unchecked			Unchecked	Unchecked	Unchecked	Unchecked						Unchecked	Unchecked	Unchecked	Unchecked
820	Patients	Female	36-60	Married	Primary Education	18 - 40 years	Checked	Checked	Checked	Checked	Checked	Unchecked		Unchecked	Checked	Checked	Unchecked		Bus stop		Unchecked	Checked	Unchecked	Unchecked		24 hour access	No		Unchecked	Unchecked	Unchecked	Unchecked	Unchecked	Unchecked			Unchecked	Unchecked	Unchecked	Unchecked						Unchecked	Unchecked	Unchecked	Unchecked
821	Patients	Male	36-60	Married	Post-Secondary Education	18 - 40 years	Checked	Checked	Checked	Checked	Checked	Unchecked		Unchecked	Checked	Unchecked	Unchecked		Community pharmacy		Unchecked	Checked	Unchecked	Unchecked		24 hour access	Depending on the cost	200 - 500 Naira	Unchecked	Unchecked	Unchecked	Unchecked	Unchecked	Unchecked			Unchecked	Unchecked	Unchecked	Unchecked						Unchecked	Unchecked	Unchecked	Unchecked
822	Patients	Female	36-60	Separated	Post-Secondary Education	41- 60 years	Checked	Unchecked	Unchecked	Unchecked	Checked	Unchecked		Checked	Checked	Checked	Unchecked		Community pharmacy		Checked	Checked	Checked	Unchecked		Evening (4pm-10pm)	No		Unchecked	Unchecked	Unchecked	Unchecked	Unchecked	Unchecked			Unchecked	Unchecked	Unchecked	Unchecked						Unchecked	Unchecked	Unchecked	Unchecked
823	Healthcare Workers	Female	18-35	Married	Post-Secondary Education		Unchecked	Unchecked	Unchecked	Unchecked	Unchecked	Unchecked		Unchecked	Unchecked	Unchecked	Unchecked				Unchecked	Unchecked	Unchecked	Unchecked					Checked	Unchecked	Unchecked	Unchecked	Unchecked	Unchecked		18 - 40 years	Unchecked	Unchecked	Checked	Unchecked		HIV case manager		Hospital or clinic		Unchecked	Unchecked	Checked	Unchecked
824	Healthcare Workers	Male	18-35	Married	Post-Secondary Education		Unchecked	Unchecked	Unchecked	Unchecked	Unchecked	Unchecked		Unchecked	Unchecked	Unchecked	Unchecked				Unchecked	Unchecked	Unchecked	Unchecked					Checked	Unchecked	Unchecked	Unchecked	Unchecked	Unchecked		18 - 40 years	Checked	Checked	Checked	Unchecked		Pharmacist or other pharmacy staff		Hospital or clinic		Checked	Checked	Checked	Unchecked
825	Healthcare Workers	Female	18-35	Married	Post-Secondary Education		Unchecked	Unchecked	Unchecked	Unchecked	Unchecked	Unchecked		Unchecked	Unchecked	Unchecked	Unchecked				Unchecked	Unchecked	Unchecked	Unchecked					Checked	Unchecked	Unchecked	Unchecked	Unchecked	Unchecked		18 - 40 years	Unchecked	Unchecked	Checked	Unchecked		Pharmacist or other pharmacy staff		Hospital or clinic		Checked	Checked	Unchecked	Unchecked
826	Healthcare Workers	Male	18-35	Single	Post-Secondary Education		Unchecked	Unchecked	Unchecked	Unchecked	Unchecked	Unchecked		Unchecked	Unchecked	Unchecked	Unchecked				Unchecked	Unchecked	Unchecked	Unchecked					Checked	Unchecked	Unchecked	Unchecked	Unchecked	Unchecked		18 - 40 years	Unchecked	Unchecked	Checked	Unchecked		Pharmacist or other pharmacy staff		Hospital or clinic		Checked	Checked	Unchecked	Unchecked
827	Healthcare Workers	Female	18-35	Single	Post-Secondary Education		Unchecked	Unchecked	Unchecked	Unchecked	Unchecked	Unchecked		Unchecked	Unchecked	Unchecked	Unchecked				Unchecked	Unchecked	Unchecked	Unchecked					Checked	Unchecked	Unchecked	Unchecked	Unchecked	Unchecked		18 - 40 years	Checked	Checked	Checked	Unchecked		Pharmacist or other pharmacy staff		Hospital or clinic		Checked	Checked	Checked	Unchecked
828	Healthcare Workers	Female	18-35	Single	Post-Secondary Education		Unchecked	Unchecked	Unchecked	Unchecked	Unchecked	Unchecked		Unchecked	Unchecked	Unchecked	Unchecked				Unchecked	Unchecked	Unchecked	Unchecked					Checked	Unchecked	Unchecked	Unchecked	Unchecked	Unchecked		18 - 40 years	Checked	Checked	Checked	Unchecked		Pharmacist or other pharmacy staff		Hospital or clinic		Checked	Checked	Checked	Unchecked
829	Patients	Female	36-60	Separated	Post-Secondary Education	41- 60 years	Checked	Unchecked	Unchecked	Unchecked	Unchecked	Unchecked		Checked	Checked	Checked	Unchecked		Community pharmacy		Unchecked	Checked	Checked	Unchecked		Evening (4pm-10pm)	No		Unchecked	Unchecked	Unchecked	Unchecked	Unchecked	Unchecked			Unchecked	Unchecked	Unchecked	Unchecked						Unchecked	Unchecked	Unchecked	Unchecked
830	Patients	Female	18-35	Married	Post-Secondary Education	18 - 40 years	Checked	Unchecked	Unchecked	Unchecked	Unchecked	Unchecked		Unchecked	Unchecked	Checked	Unchecked		Hospital or clinic		Unchecked	Checked	Checked	Unchecked		24 hour access	No		Unchecked	Unchecked	Unchecked	Unchecked	Unchecked	Unchecked			Unchecked	Unchecked	Unchecked	Unchecked						Unchecked	Unchecked	Unchecked	Unchecked
831	Patients	Male	36-60	Married	Secondary Education	18 - 40 years	Checked	Unchecked	Unchecked	Unchecked	Unchecked	Unchecked		Unchecked	Unchecked	Checked	Unchecked		Hospital or clinic		Unchecked	Checked	Checked	Unchecked		24 hour access	Yes	100 - 200 Naira	Unchecked	Unchecked	Unchecked	Unchecked	Unchecked	Unchecked			Unchecked	Unchecked	Unchecked	Unchecked						Unchecked	Unchecked	Unchecked	Unchecked
832	Patients	Male	36-60	Married	Post-Secondary Education	18 - 40 years	Checked	Unchecked	Unchecked	Unchecked	Unchecked	Unchecked		Unchecked	Checked	Unchecked	Unchecked		Bus stop		Unchecked	Checked	Unchecked	Unchecked		24 hour access	No		Unchecked	Unchecked	Unchecked	Unchecked	Unchecked	Unchecked			Unchecked	Unchecked	Unchecked	Unchecked						Unchecked	Unchecked	Unchecked	Unchecked
833	Patients	Female	36-60	Separated	Secondary Education	18 - 40 years	Checked	Unchecked	Unchecked	Unchecked	Unchecked	Unchecked		Checked	Checked	Checked	Unchecked		Hospital or clinic		Unchecked	Unchecked	Checked	Unchecked		24 hour access	No		Unchecked	Unchecked	Unchecked	Unchecked	Unchecked	Unchecked			Unchecked	Unchecked	Unchecked	Unchecked						Unchecked	Unchecked	Unchecked	Unchecked
834	Patients	Male	18-35	Single	Primary Education	18 - 40 years	Checked	Unchecked	Unchecked	Checked	Checked	Unchecked		Unchecked	Checked	Unchecked	Unchecked		Community pharmacy		Unchecked	Checked	Unchecked	Unchecked		24 hour access	No		Unchecked	Unchecked	Unchecked	Unchecked	Unchecked	Unchecked			Unchecked	Unchecked	Unchecked	Unchecked						Unchecked	Unchecked	Unchecked	Unchecked
835	Patients	Male	36-60	Married	Secondary Education	18 - 40 years	Checked	Checked	Checked	Checked	Checked	Unchecked		Unchecked	Checked	Checked	Unchecked		Community pharmacy		Unchecked	Checked	Unchecked	Unchecked		24 hour access	No		Unchecked	Unchecked	Unchecked	Unchecked	Unchecked	Unchecked			Unchecked	Unchecked	Unchecked	Unchecked						Unchecked	Unchecked	Unchecked	Unchecked
836	Patients	Male	18-35	Married	Post-Secondary Education	18 - 40 years	Checked	Unchecked	Unchecked	Unchecked	Unchecked	Unchecked		Checked	Checked	Checked	Unchecked		Hospital or clinic		Checked	Checked	Checked	Unchecked		24 hour access	No		Unchecked	Unchecked	Unchecked	Unchecked	Unchecked	Unchecked			Unchecked	Unchecked	Unchecked	Unchecked						Unchecked	Unchecked	Unchecked	Unchecked
837	Patients	Female	36-60	Married	Post-Secondary Education	18 - 40 years	Checked	Unchecked	Unchecked	Unchecked	Checked	Unchecked		Unchecked	Checked	Checked	Unchecked		Hospital or clinic		Unchecked	Checked	Unchecked	Unchecked		24 hour access	No		Unchecked	Unchecked	Unchecked	Unchecked	Unchecked	Unchecked			Unchecked	Unchecked	Unchecked	Unchecked						Unchecked	Unchecked	Unchecked	Unchecked
838	Patients	Female	36-60	Separated	Secondary Education	18 - 40 years	Checked	Checked	Checked	Checked	Checked	Unchecked		Unchecked	Checked	Checked	Unchecked		Bus stop		Unchecked	Checked	Unchecked	Unchecked		24 hour access	No		Unchecked	Unchecked	Unchecked	Unchecked	Unchecked	Unchecked			Unchecked	Unchecked	Unchecked	Unchecked						Unchecked	Unchecked	Unchecked	Unchecked
839	Patients	Male	36-60	Married	Post-Secondary Education	18 - 40 years	Checked	Unchecked	Unchecked	Unchecked	Unchecked	Unchecked		Unchecked	Unchecked	Checked	Unchecked		Hospital or clinic		Unchecked	Checked	Checked	Unchecked		24 hour access	No		Unchecked	Unchecked	Unchecked	Unchecked	Unchecked	Unchecked			Unchecked	Unchecked	Unchecked	Unchecked						Unchecked	Unchecked	Unchecked	Unchecked
840	Patients	Male	18-35	Single	Post-Secondary Education	18 - 40 years	Checked	Checked	Checked	Checked	Checked	Unchecked		Unchecked	Unchecked	Checked	Unchecked		Religious institution		Unchecked	Checked	Unchecked	Unchecked		24 hour access	No		Unchecked	Unchecked	Unchecked	Unchecked	Unchecked	Unchecked			Unchecked	Unchecked	Unchecked	Unchecked						Unchecked	Unchecked	Unchecked	Unchecked
841	Healthcare Workers	Male	36-60	Separated	Post-Secondary Education		Unchecked	Unchecked	Unchecked	Unchecked	Unchecked	Unchecked		Unchecked	Unchecked	Unchecked	Unchecked				Unchecked	Unchecked	Unchecked	Unchecked					Checked	Unchecked	Unchecked	Unchecked	Unchecked	Unchecked		18 - 40 years	Checked	Checked	Checked	Unchecked		HIV case manager		Hospital or clinic		Checked	Checked	Checked	Unchecked
842	Patients	Male	36-60	Married	Post-Secondary Education	41- 60 years	Checked	Checked	Unchecked	Unchecked	Checked	Unchecked		Unchecked	Unchecked	Checked	Unchecked		Hospital or clinic		Unchecked	Checked	Checked	Unchecked		Afternoon (12-4pm)	No		Unchecked	Unchecked	Unchecked	Unchecked	Unchecked	Unchecked			Unchecked	Unchecked	Unchecked	Unchecked						Unchecked	Unchecked	Unchecked	Unchecked
843	Patients	Male	18-35	Single	Secondary Education	18 - 40 years	Checked	Checked	Unchecked	Unchecked	Checked	Unchecked		Unchecked	Unchecked	Checked	Unchecked		Hospital or clinic		Unchecked	Checked	Checked	Unchecked		Afternoon (12-4pm)	No		Unchecked	Unchecked	Unchecked	Unchecked	Unchecked	Unchecked			Unchecked	Unchecked	Unchecked	Unchecked						Unchecked	Unchecked	Unchecked	Unchecked
844	Patients	Female	36-60	Separated	Post-Secondary Education	Above 60 years	Checked	Checked	Unchecked	Unchecked	Checked	Unchecked		Unchecked	Unchecked	Checked	Unchecked		Hospital or clinic		Unchecked	Checked	Checked	Unchecked		Evening (4pm-10pm)	No		Unchecked	Unchecked	Unchecked	Unchecked	Unchecked	Unchecked			Unchecked	Unchecked	Unchecked	Unchecked						Unchecked	Unchecked	Unchecked	Unchecked
845	Patients	Female	36-60	Separated	Post-Secondary Education	Above 60 years	Checked	Checked	Unchecked	Checked	Checked	Unchecked		Unchecked	Unchecked	Checked	Unchecked		Hospital or clinic		Unchecked	Checked	Unchecked	Unchecked		Evening (4pm-10pm)	No		Unchecked	Unchecked	Unchecked	Unchecked	Unchecked	Unchecked			Unchecked	Unchecked	Unchecked	Unchecked						Unchecked	Unchecked	Unchecked	Unchecked
846	Patients	Male	36-60	Single	Post-Secondary Education	Above 60 years	Checked	Checked	Unchecked	Unchecked	Checked	Unchecked		Unchecked	Unchecked	Checked	Unchecked		Hospital or clinic		Unchecked	Checked	Checked	Unchecked		Evening (4pm-10pm)	No		Unchecked	Unchecked	Unchecked	Unchecked	Unchecked	Unchecked			Unchecked	Unchecked	Unchecked	Unchecked						Unchecked	Unchecked	Unchecked	Unchecked
847	Patients	Male	36-60	Single	Post-Secondary Education	41- 60 years	Checked	Checked	Unchecked	Unchecked	Checked	Unchecked		Unchecked	Unchecked	Checked	Unchecked		Hospital or clinic		Unchecked	Checked	Checked	Unchecked		Evening (4pm-10pm)	No		Unchecked	Unchecked	Unchecked	Unchecked	Unchecked	Unchecked			Unchecked	Unchecked	Unchecked	Unchecked						Unchecked	Unchecked	Unchecked	Unchecked
848	Healthcare Workers	Female	18-35	Single	Post-Secondary Education		Unchecked	Unchecked	Unchecked	Unchecked	Unchecked	Unchecked		Unchecked	Unchecked	Unchecked	Unchecked				Unchecked	Unchecked	Unchecked	Unchecked					Checked	Checked	Unchecked	Unchecked	Checked	Unchecked		41- 60 years	Unchecked	Unchecked	Checked	Unchecked		Specific staff employed for this sole purpose		Hospital or clinic		Unchecked	Checked	Checked	Unchecked
849	Healthcare Workers	Female	36-60	Single	Post-Secondary Education		Unchecked	Unchecked	Unchecked	Unchecked	Unchecked	Unchecked		Unchecked	Unchecked	Unchecked	Unchecked				Unchecked	Unchecked	Unchecked	Unchecked					Checked	Checked	Unchecked	Unchecked	Checked	Unchecked		41- 60 years	Unchecked	Unchecked	Checked	Unchecked		Specific staff employed for this sole purpose		Hospital or clinic		Unchecked	Checked	Checked	Unchecked
850	Healthcare Workers	Male	36-60	Married	Post-Secondary Education		Unchecked	Unchecked	Unchecked	Unchecked	Unchecked	Unchecked		Unchecked	Unchecked	Unchecked	Unchecked				Unchecked	Unchecked	Unchecked	Unchecked					Checked	Checked	Unchecked	Unchecked	Checked	Unchecked		Above 60 years	Unchecked	Checked	Checked	Unchecked		Specific staff employed for this sole purpose		Hospital or clinic		Unchecked	Checked	Checked	Unchecked
851	Healthcare Workers	Female	18-35	Single	Post-Secondary Education		Unchecked	Unchecked	Unchecked	Unchecked	Unchecked	Unchecked		Unchecked	Unchecked	Unchecked	Unchecked				Unchecked	Unchecked	Unchecked	Unchecked					Checked	Unchecked	Unchecked	Unchecked	Unchecked	Unchecked		18 - 40 years	Unchecked	Unchecked	Checked	Unchecked		Specific staff employed for this sole purpose		Community pharmacy		Unchecked	Checked	Checked	Unchecked
852	Healthcare Workers	Female	36-60	Single	Post-Secondary Education		Unchecked	Unchecked	Unchecked	Unchecked	Unchecked	Unchecked		Unchecked	Unchecked	Unchecked	Unchecked				Unchecked	Unchecked	Unchecked	Unchecked					Checked	Checked	Unchecked	Unchecked	Checked	Unchecked		41- 60 years	Unchecked	Unchecked	Checked	Unchecked		Specific staff employed for this sole purpose		Hospital or clinic		Unchecked	Checked	Checked	Unchecked
853	Healthcare Workers	Female	Above 60	Married	Post-Secondary Education		Unchecked	Unchecked	Unchecked	Unchecked	Unchecked	Unchecked		Unchecked	Unchecked	Unchecked	Unchecked				Unchecked	Unchecked	Unchecked	Unchecked					Checked	Checked	Checked	Unchecked	Checked	Unchecked		18 - 40 years	Unchecked	Unchecked	Checked	Unchecked		Specific staff employed for this sole purpose		Religious institution		Unchecked	Checked	Checked	Unchecked
854	Healthcare Workers	Male	18-35	Married	Post-Secondary Education		Unchecked	Unchecked	Unchecked	Unchecked	Unchecked	Unchecked		Unchecked	Unchecked	Unchecked	Unchecked				Unchecked	Unchecked	Unchecked	Unchecked					Checked	Checked	Unchecked	Unchecked	Checked	Unchecked		41- 60 years	Unchecked	Unchecked	Checked	Unchecked		Specific staff employed for this sole purpose		Hospital or clinic		Unchecked	Checked	Checked	Unchecked
855	Healthcare Workers	Male	18-35	Married	Post-Secondary Education		Unchecked	Unchecked	Unchecked	Unchecked	Unchecked	Unchecked		Unchecked	Unchecked	Unchecked	Unchecked				Unchecked	Unchecked	Unchecked	Unchecked					Checked	Checked	Unchecked	Unchecked	Checked	Unchecked		41- 60 years	Unchecked	Unchecked	Checked	Unchecked		Specific staff employed for this sole purpose		Hospital or clinic		Unchecked	Checked	Checked	Unchecked
856	Healthcare Workers	Female	36-60	Married	Post-Secondary Education		Unchecked	Unchecked	Unchecked	Unchecked	Unchecked	Unchecked		Unchecked	Unchecked	Unchecked	Unchecked				Unchecked	Unchecked	Unchecked	Unchecked					Checked	Checked	Checked	Unchecked	Checked	Unchecked		41- 60 years	Unchecked	Checked	Checked	Unchecked		Specific staff employed for this sole purpose		Community pharmacy		Unchecked	Checked	Checked	Unchecked
857	Healthcare Workers	Female	18-35	Married	Post-Secondary Education		Unchecked	Unchecked	Unchecked	Unchecked	Unchecked	Unchecked		Unchecked	Unchecked	Unchecked	Unchecked				Unchecked	Unchecked	Unchecked	Unchecked					Checked	Unchecked	Unchecked	Unchecked	Unchecked	Unchecked		18 - 40 years	Unchecked	Checked	Checked	Unchecked		Specific staff employed for this sole purpose		Hospital or clinic		Unchecked	Checked	Checked	Unchecked
858	Healthcare Workers	Male	18-35	Separated	Post-Secondary Education		Unchecked	Unchecked	Unchecked	Unchecked	Unchecked	Unchecked		Unchecked	Unchecked	Unchecked	Unchecked				Unchecked	Unchecked	Unchecked	Unchecked					Checked	Unchecked	Unchecked	Unchecked	Unchecked	Unchecked		41- 60 years	Unchecked	Checked	Checked	Unchecked		Specific staff employed for this sole purpose		Religious institution		Unchecked	Checked	Checked	Unchecked
859	Healthcare Workers	Male	36-60	Married	Post-Secondary Education		Unchecked	Unchecked	Unchecked	Unchecked	Unchecked	Unchecked		Unchecked	Unchecked	Unchecked	Unchecked				Unchecked	Unchecked	Unchecked	Unchecked					Checked	Checked	Unchecked	Unchecked	Checked	Unchecked		41- 60 years	Unchecked	Unchecked	Checked	Unchecked		Specific staff employed for this sole purpose		Hospital or clinic		Unchecked	Checked	Checked	Unchecked
860	Healthcare Workers	Male	18-35	Single	Post-Secondary Education		Unchecked	Unchecked	Unchecked	Unchecked	Unchecked	Unchecked		Unchecked	Unchecked	Unchecked	Unchecked				Unchecked	Unchecked	Unchecked	Unchecked					Checked	Checked	Unchecked	Unchecked	Checked	Unchecked		41- 60 years	Unchecked	Unchecked	Checked	Unchecked		Specific staff employed for this sole purpose		Hospital or clinic		Unchecked	Checked	Checked	Unchecked
861	Healthcare Workers	Male	Above 60	Married	Post-Secondary Education		Unchecked	Unchecked	Unchecked	Unchecked	Unchecked	Unchecked		Unchecked	Unchecked	Unchecked	Unchecked				Unchecked	Unchecked	Unchecked	Unchecked					Checked	Unchecked	Unchecked	Unchecked	Unchecked	Unchecked		41- 60 years	Unchecked	Checked	Checked	Unchecked		Specific staff employed for this sole purpose		Religious institution		Unchecked	Checked	Checked	Unchecked
862	Healthcare Workers	Female	36-60	Separated	Post-Secondary Education		Unchecked	Unchecked	Unchecked	Unchecked	Unchecked	Unchecked		Unchecked	Unchecked	Unchecked	Unchecked				Unchecked	Unchecked	Unchecked	Unchecked					Checked	Unchecked	Unchecked	Unchecked	Unchecked	Unchecked		18 - 40 years	Unchecked	Checked	Checked	Unchecked		Specific staff employed for this sole purpose		Community pharmacy		Unchecked	Checked	Checked	Unchecked
863	Healthcare Workers	Female	18-35	Married	Post-Secondary Education		Unchecked	Unchecked	Unchecked	Unchecked	Unchecked	Unchecked		Unchecked	Unchecked	Unchecked	Unchecked				Unchecked	Unchecked	Unchecked	Unchecked					Checked	Unchecked	Unchecked	Unchecked	Unchecked	Unchecked		18 - 40 years	Unchecked	Checked	Checked	Unchecked		Specific staff employed for this sole purpose		Community pharmacy		Unchecked	Checked	Checked	Unchecked
864	Healthcare Workers	Female	Above 60	Married	Post-Secondary Education		Unchecked	Unchecked	Unchecked	Unchecked	Unchecked	Unchecked		Unchecked	Unchecked	Unchecked	Unchecked				Unchecked	Unchecked	Unchecked	Unchecked					Checked	Unchecked	Unchecked	Unchecked	Unchecked	Unchecked		41- 60 years	Unchecked	Unchecked	Checked	Unchecked		Specific staff employed for this sole purpose		Hospital or clinic		Unchecked	Checked	Checked	Unchecked
865	Healthcare Workers	Female	36-60	Married	Post-Secondary Education		Unchecked	Unchecked	Unchecked	Unchecked	Unchecked	Unchecked		Unchecked	Unchecked	Unchecked	Unchecked				Unchecked	Unchecked	Unchecked	Unchecked					Checked	Unchecked	Unchecked	Unchecked	Unchecked	Unchecked		18 - 40 years	Unchecked	Checked	Checked	Unchecked		Specific staff employed for this sole purpose		Hospital or clinic		Unchecked	Checked	Checked	Unchecked
866	Healthcare Workers	Female	36-60	Married	Post-Secondary Education		Unchecked	Unchecked	Unchecked	Unchecked	Unchecked	Unchecked		Unchecked	Unchecked	Unchecked	Unchecked				Unchecked	Unchecked	Unchecked	Unchecked					Checked	Unchecked	Unchecked	Unchecked	Unchecked	Unchecked		18 - 40 years	Unchecked	Checked	Checked	Unchecked		Specific staff employed for this sole purpose		Hospital or clinic		Unchecked	Checked	Checked	Unchecked
867	Healthcare Workers	Female	18-35	Married	Post-Secondary Education		Unchecked	Unchecked	Unchecked	Unchecked	Unchecked	Unchecked		Unchecked	Unchecked	Unchecked	Unchecked				Unchecked	Unchecked	Unchecked	Unchecked					Checked	Unchecked	Unchecked	Unchecked	Unchecked	Unchecked		18 - 40 years	Unchecked	Checked	Checked	Unchecked		Specific staff employed for this sole purpose		Community pharmacy		Unchecked	Checked	Checked	Unchecked
868	Patients	Male	18-35	Married	Post-Secondary Education	18 - 40 years	Checked	Unchecked	Unchecked	Unchecked	Unchecked	Unchecked		Checked	Checked	Unchecked	Unchecked		Hospital or clinic		Unchecked	Checked	Checked	Unchecked		24 hour access	No		Unchecked	Unchecked	Unchecked	Unchecked	Unchecked	Unchecked			Unchecked	Unchecked	Unchecked	Unchecked						Unchecked	Unchecked	Unchecked	Unchecked
869	Healthcare Workers	Female	18-35	Married	Post-Secondary Education		Unchecked	Unchecked	Unchecked	Unchecked	Unchecked	Unchecked		Unchecked	Unchecked	Unchecked	Unchecked				Unchecked	Unchecked	Unchecked	Unchecked					Checked	Unchecked	Unchecked	Unchecked	Unchecked	Unchecked		18 - 40 years	Checked	Checked	Checked	Unchecked		HIV case manager		Hospital or clinic		Checked	Checked	Checked	Unchecked
870	Patients	Male	36-60	Married	Post-Secondary Education	18 - 40 years	Checked	Unchecked	Unchecked	Unchecked	Unchecked	Unchecked		Unchecked	Unchecked	Checked	Unchecked		Community pharmacy		Unchecked	Checked	Unchecked	Unchecked		24 hour access	No		Unchecked	Unchecked	Unchecked	Unchecked	Unchecked	Unchecked			Unchecked	Unchecked	Unchecked	Unchecked						Unchecked	Unchecked	Unchecked	Unchecked
871	Healthcare Workers	Male	18-35	Single	Post-Secondary Education		Unchecked	Unchecked	Unchecked	Unchecked	Unchecked	Unchecked		Unchecked	Unchecked	Unchecked	Unchecked				Unchecked	Unchecked	Unchecked	Unchecked					Checked	Checked	Checked	Checked	Checked	Unchecked		18 - 40 years	Checked	Checked	Checked	Unchecked		Pharmacist or other pharmacy staff		Hospital or clinic		Unchecked	Checked	Unchecked	Unchecked
872	Healthcare Workers	Female	18-35	Married	Post-Secondary Education		Unchecked	Unchecked	Unchecked	Unchecked	Unchecked	Unchecked		Unchecked	Unchecked	Unchecked	Unchecked				Unchecked	Unchecked	Unchecked	Unchecked					Checked	Unchecked	Unchecked	Unchecked	Unchecked	Unchecked		18 - 40 years	Checked	Checked	Checked	Unchecked		Pharmacist or other pharmacy staff		Hospital or clinic		Unchecked	Checked	Unchecked	Unchecked
873	Healthcare Workers	Female	18-35	Single	Post-Secondary Education		Unchecked	Unchecked	Unchecked	Unchecked	Unchecked	Unchecked		Unchecked	Unchecked	Unchecked	Unchecked				Unchecked	Unchecked	Unchecked	Unchecked					Checked	Checked	Checked	Checked	Checked	Unchecked		18 - 40 years	Unchecked	Checked	Checked	Unchecked		Pharmacist or other pharmacy staff		Bus stop		Unchecked	Checked	Unchecked	Unchecked
874	Patients	Female	36-60	Married	Secondary Education	41- 60 years	Checked	Checked	Checked	Checked	Checked	Unchecked		Unchecked	Checked	Checked	Unchecked		Religious institution		Unchecked	Checked	Unchecked	Unchecked		24 hour access	No		Unchecked	Unchecked	Unchecked	Unchecked	Unchecked	Unchecked			Unchecked	Unchecked	Unchecked	Unchecked						Unchecked	Unchecked	Unchecked	Unchecked
875	Patients	Female	18-35	Married	Secondary Education	41- 60 years	Checked	Checked	Checked	Checked	Checked	Unchecked		Unchecked	Unchecked	Checked	Unchecked		Hospital or clinic		Checked	Checked	Checked	Unchecked		24 hour access	No		Unchecked	Unchecked	Unchecked	Unchecked	Unchecked	Unchecked			Unchecked	Unchecked	Unchecked	Unchecked						Unchecked	Unchecked	Unchecked	Unchecked
876	Healthcare Workers	Female	18-35	Married	Post-Secondary Education		Unchecked	Unchecked	Unchecked	Unchecked	Unchecked	Unchecked		Unchecked	Unchecked	Unchecked	Unchecked				Unchecked	Unchecked	Unchecked	Unchecked					Checked	Checked	Checked	Checked	Checked	Unchecked		18 - 40 years	Unchecked	Checked	Checked	Unchecked		Specific staff employed for this sole purpose		Hospital or clinic		Checked	Checked	Checked	Unchecked
877	Healthcare Workers	Female	18-35	Married	Post-Secondary Education		Unchecked	Unchecked	Unchecked	Unchecked	Unchecked	Unchecked		Unchecked	Unchecked	Unchecked	Unchecked				Unchecked	Unchecked	Unchecked	Unchecked					Checked	Checked	Checked	Checked	Checked	Unchecked		18 - 40 years	Unchecked	Checked	Checked	Unchecked		Specific staff employed for this sole purpose		Hospital or clinic		Unchecked	Checked	Checked	Unchecked
878	Healthcare Workers	Female	18-35	Married	Post-Secondary Education		Unchecked	Unchecked	Unchecked	Unchecked	Unchecked	Unchecked		Unchecked	Unchecked	Unchecked	Unchecked				Unchecked	Unchecked	Unchecked	Unchecked					Checked	Checked	Checked	Checked	Checked	Unchecked		41- 60 years	Unchecked	Unchecked	Checked	Unchecked		Specific staff employed for this sole purpose		Community pharmacy		Unchecked	Unchecked	Checked	Unchecked
879	Patients	Female	18-35	Married	Primary Education	18 - 40 years	Unchecked	Unchecked	Unchecked	Unchecked	Unchecked	Unchecked		Checked	Unchecked	Unchecked	Unchecked		Hospital or clinic		Unchecked	Checked	Unchecked	Unchecked		Evening (4pm-10pm)	Yes	200 - 500 Naira	Unchecked	Unchecked	Unchecked	Unchecked	Unchecked	Unchecked			Unchecked	Unchecked	Unchecked	Unchecked						Unchecked	Unchecked	Unchecked	Unchecked
880	Patients	Female	36-60	Married	Primary Education	41- 60 years	Checked	Unchecked	Unchecked	Unchecked	Unchecked	Unchecked		Unchecked	Unchecked	Checked	Unchecked		Hospital or clinic		Unchecked	Unchecked	Checked	Unchecked		24 hour access	Yes	100 - 200 Naira	Unchecked	Unchecked	Unchecked	Unchecked	Unchecked	Unchecked			Unchecked	Unchecked	Unchecked	Unchecked						Unchecked	Unchecked	Unchecked	Unchecked
881	Patients	Female	36-60	Separated	Primary Education	18 - 40 years	Checked	Unchecked	Unchecked	Unchecked	Unchecked	Unchecked		Checked	Unchecked	Checked	Unchecked		Hospital or clinic		Unchecked	Unchecked	Checked	Unchecked		24 hour access	Depending on the cost		Unchecked	Unchecked	Unchecked	Unchecked	Unchecked	Unchecked			Unchecked	Unchecked	Unchecked	Unchecked						Unchecked	Unchecked	Unchecked	Unchecked
882	Patients	Male	36-60	Single	Secondary Education	18 - 40 years	Checked	Checked	Checked	Checked	Checked	Unchecked		Unchecked	Unchecked	Checked	Unchecked		Hospital or clinic		Unchecked	Unchecked	Checked	Unchecked		24 hour access	Depending on the cost	100 - 200 Naira	Unchecked	Unchecked	Unchecked	Unchecked	Unchecked	Unchecked			Unchecked	Unchecked	Unchecked	Unchecked						Unchecked	Unchecked	Unchecked	Unchecked
883	Patients	Female	36-60	Separated	Secondary Education	13 - 17 years	Unchecked	Unchecked	Checked	Unchecked	Checked	Unchecked		Unchecked	Unchecked	Checked	Unchecked		Hospital or clinic		Unchecked	Checked	Unchecked	Unchecked		24 hour access	Yes	100 - 200 Naira	Unchecked	Unchecked	Unchecked	Unchecked	Unchecked	Unchecked			Unchecked	Unchecked	Unchecked	Unchecked						Unchecked	Unchecked	Unchecked	Unchecked
884	Patients	Male	36-60	Married	Secondary Education	41- 60 years	Checked	Unchecked	Unchecked	Checked	Checked	Unchecked		Unchecked	Checked	Checked	Unchecked		Hospital or clinic		Unchecked	Unchecked	Checked	Unchecked		Morning (6am-12pm)	Depending on the cost	100 - 200 Naira	Unchecked	Unchecked	Unchecked	Unchecked	Unchecked	Unchecked			Unchecked	Unchecked	Unchecked	Unchecked						Unchecked	Unchecked	Unchecked	Unchecked
885	Patients	Female	18-35	Separated	Primary Education	18 - 40 years	Checked	Unchecked	Unchecked	Unchecked	Unchecked	Unchecked		Unchecked	Checked	Checked	Unchecked		Hospital or clinic		Unchecked	Unchecked	Checked	Unchecked		Morning (6am-12pm)	Yes	100 - 200 Naira	Unchecked	Unchecked	Unchecked	Unchecked	Unchecked	Unchecked			Unchecked	Unchecked	Unchecked	Unchecked						Unchecked	Unchecked	Unchecked	Unchecked
886	Patients	Male	18-35	Single	Secondary Education	18 - 40 years	Checked	Unchecked	Unchecked	Checked	Checked	Unchecked		Unchecked	Unchecked	Checked	Unchecked		Hospital or clinic		Unchecked	Unchecked	Checked	Unchecked		24 hour access	No		Unchecked	Unchecked	Unchecked	Unchecked	Unchecked	Unchecked			Unchecked	Unchecked	Unchecked	Unchecked						Unchecked	Unchecked	Unchecked	Unchecked
887	Patients	Male	36-60	Separated	Secondary Education	18 - 40 years	Checked	Checked	Checked	Checked	Checked	Unchecked		Checked	Checked	Checked	Unchecked		Hospital or clinic		Unchecked	Checked	Checked	Unchecked		24 hour access	Depending on the cost	100 - 200 Naira	Unchecked	Unchecked	Unchecked	Unchecked	Unchecked	Unchecked			Unchecked	Unchecked	Unchecked	Unchecked						Unchecked	Unchecked	Unchecked	Unchecked
888	Patients	Female	36-60	Married	Post-Secondary Education	41- 60 years	Checked	Unchecked	Unchecked	Unchecked	Unchecked	Unchecked		Unchecked	Checked	Unchecked	Unchecked		Community pharmacy		Unchecked	Checked	Unchecked	Unchecked		24 hour access	Depending on the cost	100 - 200 Naira	Unchecked	Unchecked	Unchecked	Unchecked	Unchecked	Unchecked			Unchecked	Unchecked	Unchecked	Unchecked						Unchecked	Unchecked	Unchecked	Unchecked
889	Patients	Female	18-35	Single	Primary Education	18 - 40 years	Checked	Checked	Checked	Checked	Unchecked	Unchecked		Checked	Unchecked	Unchecked	Unchecked		Community pharmacy		Unchecked	Checked	Unchecked	Unchecked		Afternoon (12-4pm)	Yes	200 - 500 Naira	Unchecked	Unchecked	Unchecked	Unchecked	Unchecked	Unchecked			Unchecked	Unchecked	Unchecked	Unchecked						Unchecked	Unchecked	Unchecked	Unchecked
890	Patients	Female	18-35	Married	Secondary Education	18 - 40 years	Checked	Unchecked	Unchecked	Checked	Unchecked	Unchecked		Unchecked	Unchecked	Checked	Unchecked		Hospital or clinic		Unchecked	Checked	Unchecked	Unchecked		Afternoon (12-4pm)	Yes	100 - 200 Naira	Unchecked	Unchecked	Unchecked	Unchecked	Unchecked	Unchecked			Unchecked	Unchecked	Unchecked	Unchecked						Unchecked	Unchecked	Unchecked	Unchecked
891	Patients	Male	18-35	Married	Secondary Education	18 - 40 years	Checked	Unchecked	Unchecked	Unchecked	Unchecked	Unchecked		Checked	Unchecked	Unchecked	Unchecked		Community pharmacy		Unchecked	Unchecked	Checked	Unchecked		24 hour access	Depending on the cost	100 - 200 Naira	Unchecked	Unchecked	Unchecked	Unchecked	Unchecked	Unchecked			Unchecked	Unchecked	Unchecked	Unchecked						Unchecked	Unchecked	Unchecked	Unchecked
892	Patients	Male	18-35	Single	Secondary Education	18 - 40 years	Checked	Unchecked	Unchecked	Unchecked	Checked	Unchecked		Checked	Checked	Checked	Unchecked		Community pharmacy		Unchecked	Unchecked	Checked	Unchecked		24 hour access	No		Unchecked	Unchecked	Unchecked	Unchecked	Unchecked	Unchecked			Unchecked	Unchecked	Unchecked	Unchecked						Unchecked	Unchecked	Unchecked	Unchecked
893	Patients	Female	36-60	Married	No formal Education	41- 60 years	Unchecked	Unchecked	Unchecked	Unchecked	Checked	Unchecked		Unchecked	Unchecked	Checked	Unchecked		Hospital or clinic		Unchecked	Unchecked	Checked	Unchecked		Morning (6am-12pm)	Yes	500 - 1000 Naira	Unchecked	Unchecked	Unchecked	Unchecked	Unchecked	Unchecked			Unchecked	Unchecked	Unchecked	Unchecked						Unchecked	Unchecked	Unchecked	Unchecked
894	Patients	Male	36-60	Married	Post-Secondary Education	41- 60 years	Checked	Unchecked	Unchecked	Unchecked	Unchecked	Unchecked		Unchecked	Checked	Unchecked	Unchecked		Community pharmacy		Checked	Unchecked	Unchecked	Unchecked		24 hour access	Depending on the cost	200 - 500 Naira	Unchecked	Unchecked	Unchecked	Unchecked	Unchecked	Unchecked			Unchecked	Unchecked	Unchecked	Unchecked						Unchecked	Unchecked	Unchecked	Unchecked
895	Patients	Male	18-35	Single	Secondary Education	13 - 17 years	Checked	Unchecked	Unchecked	Unchecked	Unchecked	Unchecked		Unchecked	Unchecked	Checked	Unchecked		Hospital or clinic		Unchecked	Checked	Checked	Unchecked		24 hour access	Yes	200 - 500 Naira	Unchecked	Unchecked	Unchecked	Unchecked	Unchecked	Unchecked			Unchecked	Unchecked	Unchecked	Unchecked						Unchecked	Unchecked	Unchecked	Unchecked
896	Patients	Female	36-60	Separated	No formal Education	41- 60 years	Checked	Unchecked	Checked	Checked	Unchecked	Unchecked		Checked	Checked	Checked	Unchecked		Hospital or clinic		Unchecked	Unchecked	Checked	Unchecked		Morning (6am-12pm)	Yes	200 - 500 Naira	Unchecked	Unchecked	Unchecked	Unchecked	Unchecked	Unchecked			Unchecked	Unchecked	Unchecked	Unchecked						Unchecked	Unchecked	Unchecked	Unchecked
897	Patients	Male	36-60	Married	Secondary Education	41- 60 years	Checked	Unchecked	Unchecked	Unchecked	Unchecked	Unchecked		Checked	Unchecked	Unchecked	Unchecked		Community pharmacy		Unchecked	Unchecked	Checked	Unchecked		24 hour access	Yes	100 - 200 Naira	Unchecked	Unchecked	Unchecked	Unchecked	Unchecked	Unchecked			Unchecked	Unchecked	Unchecked	Unchecked						Unchecked	Unchecked	Unchecked	Unchecked
898	Patients	Male	36-60	Married	Secondary Education	18 - 40 years	Checked	Unchecked	Unchecked	Unchecked	Unchecked	Unchecked		Unchecked	Unchecked	Checked	Unchecked		Hospital or clinic		Unchecked	Checked	Unchecked	Unchecked		24 hour access	Yes	200 - 500 Naira	Unchecked	Unchecked	Unchecked	Unchecked	Unchecked	Unchecked			Unchecked	Unchecked	Unchecked	Unchecked						Unchecked	Unchecked	Unchecked	Unchecked
899	Patients	Male	36-60	Married	Post-Secondary Education	18 - 40 years	Checked	Unchecked	Unchecked	Unchecked	Unchecked	Unchecked		Unchecked	Checked	Unchecked	Unchecked		Religious institution		Unchecked	Unchecked	Checked	Unchecked		24 hour access	Depending on the cost	100 - 200 Naira	Unchecked	Unchecked	Unchecked	Unchecked	Unchecked	Unchecked			Unchecked	Unchecked	Unchecked	Unchecked						Unchecked	Unchecked	Unchecked	Unchecked
900	Patients	Female	36-60	Separated	No formal Education	18 - 40 years	Checked	Unchecked	Unchecked	Unchecked	Unchecked	Unchecked		Unchecked	Unchecked	Checked	Unchecked		Hospital or clinic		Unchecked	Unchecked	Checked	Unchecked		Afternoon (12-4pm)	Yes	100 - 200 Naira	Unchecked	Unchecked	Unchecked	Unchecked	Unchecked	Unchecked			Unchecked	Unchecked	Unchecked	Unchecked						Unchecked	Unchecked	Unchecked	Unchecked
901	Patients	Female	36-60	Married	Secondary Education	18 - 40 years	Checked	Unchecked	Unchecked	Unchecked	Checked	Unchecked		Unchecked	Unchecked	Checked	Unchecked		Hospital or clinic		Unchecked	Unchecked	Checked	Unchecked		Morning (6am-12pm)	Depending on the cost	500 - 1000 Naira	Unchecked	Unchecked	Unchecked	Unchecked	Unchecked	Unchecked			Unchecked	Unchecked	Unchecked	Unchecked						Unchecked	Unchecked	Unchecked	Unchecked
902	Patients	Female	36-60	Married	Primary Education	18 - 40 years	Checked	Unchecked	Checked	Unchecked	Unchecked	Unchecked		Unchecked	Unchecked	Checked	Unchecked		Hospital or clinic		Unchecked	Unchecked	Checked	Unchecked		Afternoon (12-4pm)	Depending on the cost	100 - 200 Naira	Unchecked	Unchecked	Unchecked	Unchecked	Unchecked	Unchecked			Unchecked	Unchecked	Unchecked	Unchecked						Unchecked	Unchecked	Unchecked	Unchecked
903	Patients	Male	18-35	Separated	Post-Secondary Education	18 - 40 years	Checked	Checked	Unchecked	Unchecked	Checked	Unchecked		Unchecked	Unchecked	Checked	Unchecked		Hospital or clinic		Checked	Checked	Checked	Unchecked		Afternoon (12-4pm)	Yes	200 - 500 Naira	Unchecked	Unchecked	Unchecked	Unchecked	Unchecked	Unchecked			Unchecked	Unchecked	Unchecked	Unchecked						Unchecked	Unchecked	Unchecked	Unchecked
904	Patients	Female	36-60	Separated	Post-Secondary Education	41- 60 years	Checked	Checked	Unchecked	Unchecked	Checked	Unchecked		Unchecked	Unchecked	Checked	Unchecked		Hospital or clinic		Unchecked	Unchecked	Checked	Unchecked		Afternoon (12-4pm)	Yes	200 - 500 Naira	Unchecked	Unchecked	Unchecked	Unchecked	Unchecked	Unchecked			Unchecked	Unchecked	Unchecked	Unchecked						Unchecked	Unchecked	Unchecked	Unchecked
905	Patients	Male	36-60	Married	Post-Secondary Education	41- 60 years	Checked	Unchecked	Unchecked	Unchecked	Unchecked	Unchecked		Unchecked	Unchecked	Checked	Unchecked		Hospital or clinic		Unchecked	Checked	Unchecked	Unchecked		Afternoon (12-4pm)	Yes	200 - 500 Naira	Unchecked	Unchecked	Unchecked	Unchecked	Unchecked	Unchecked			Unchecked	Unchecked	Unchecked	Unchecked						Unchecked	Unchecked	Unchecked	Unchecked
906	Patients	Female	18-35	Single	Post-Secondary Education	18 - 40 years	Checked	Unchecked	Unchecked	Unchecked	Checked	Unchecked		Checked	Unchecked	Unchecked	Unchecked		Hospital or clinic		Unchecked	Checked	Unchecked	Unchecked		Morning (6am-12pm)	Depending on the cost	200 - 500 Naira	Unchecked	Unchecked	Unchecked	Unchecked	Unchecked	Unchecked			Unchecked	Unchecked	Unchecked	Unchecked						Unchecked	Unchecked	Unchecked	Unchecked
907	Patients	Female	36-60	Separated	Primary Education	18 - 40 years	Checked	Unchecked	Unchecked	Unchecked	Unchecked	Unchecked		Unchecked	Unchecked	Checked	Unchecked		Religious institution		Unchecked	Unchecked	Checked	Unchecked		24 hour access	Depending on the cost	100 - 200 Naira	Unchecked	Unchecked	Unchecked	Unchecked	Unchecked	Unchecked			Unchecked	Unchecked	Unchecked	Unchecked						Unchecked	Unchecked	Unchecked	Unchecked
908	Patients	Female	18-35	Single	Secondary Education	18 - 40 years	Unchecked	Unchecked	Unchecked	Unchecked	Checked	Unchecked		Checked	Unchecked	Unchecked	Unchecked		Hospital or clinic		Unchecked	Checked	Unchecked	Unchecked		Morning (6am-12pm)	Yes	200 - 500 Naira	Unchecked	Unchecked	Unchecked	Unchecked	Unchecked	Unchecked			Unchecked	Unchecked	Unchecked	Unchecked						Unchecked	Unchecked	Unchecked	Unchecked
909	Patients	Female	18-35	Single	Secondary Education	18 - 40 years	Checked	Unchecked	Unchecked	Unchecked	Unchecked	Unchecked		Unchecked	Unchecked	Checked	Unchecked		Religious institution		Unchecked	Checked	Unchecked	Unchecked		Evening (4pm-10pm)	Depending on the cost	100 - 200 Naira	Unchecked	Unchecked	Unchecked	Unchecked	Unchecked	Unchecked			Unchecked	Unchecked	Unchecked	Unchecked						Unchecked	Unchecked	Unchecked	Unchecked
910	Patients	Male	18-35	Single	Post-Secondary Education	18 - 40 years	Unchecked	Unchecked	Unchecked	Unchecked	Unchecked	Unchecked		Unchecked	Unchecked	Checked	Unchecked		Hospital or clinic		Unchecked	Checked	Unchecked	Unchecked		Morning (6am-12pm)	No		Unchecked	Unchecked	Unchecked	Unchecked	Unchecked	Unchecked			Unchecked	Unchecked	Unchecked	Unchecked						Unchecked	Unchecked	Unchecked	Unchecked
911	Patients	Female	36-60	Separated	Primary Education	18 - 40 years	Checked	Unchecked	Unchecked	Unchecked	Unchecked	Unchecked		Unchecked	Unchecked	Checked	Unchecked		Community pharmacy		Unchecked	Checked	Unchecked	Unchecked		Morning (6am-12pm)	Yes	100 - 200 Naira	Unchecked	Unchecked	Unchecked	Unchecked	Unchecked	Unchecked			Unchecked	Unchecked	Unchecked	Unchecked						Unchecked	Unchecked	Unchecked	Unchecked
912	Patients	Female	18-35	Single	Secondary Education	18 - 40 years	Checked	Unchecked	Unchecked	Unchecked	Unchecked	Unchecked		Unchecked	Unchecked	Checked	Unchecked		Community pharmacy		Unchecked	Checked	Unchecked	Unchecked		24 hour access	Depending on the cost	100 - 200 Naira	Unchecked	Unchecked	Unchecked	Unchecked	Unchecked	Unchecked			Unchecked	Unchecked	Unchecked	Unchecked						Unchecked	Unchecked	Unchecked	Unchecked
913	Patients	Male	18-35	Married	Primary Education	I don't know	Checked	Unchecked	Unchecked	Unchecked	Unchecked	Unchecked		Unchecked	Unchecked	Checked	Unchecked		Hospital or clinic		Unchecked	Unchecked	Checked	Unchecked		Morning (6am-12pm)	Depending on the cost	100 - 200 Naira	Unchecked	Unchecked	Unchecked	Unchecked	Unchecked	Unchecked			Unchecked	Unchecked	Unchecked	Unchecked						Unchecked	Unchecked	Unchecked	Unchecked
914	Patients	Female	36-60	Separated	Secondary Education	Above 60 years	Unchecked	Unchecked	Unchecked	Unchecked	Unchecked	Unchecked		Unchecked	Unchecked	Unchecked	Checked	I don't know	Hospital or clinic		Unchecked	Unchecked	Unchecked	Checked	I don't know	Afternoon (12-4pm)	Depending on the cost	100 - 200 Naira	Unchecked	Unchecked	Unchecked	Unchecked	Unchecked	Unchecked			Unchecked	Unchecked	Unchecked	Unchecked						Unchecked	Unchecked	Unchecked	Unchecked
915	Patients	Female	18-35	Married	Secondary Education	18 - 40 years	Checked	Unchecked	Unchecked	Unchecked	Unchecked	Unchecked		Checked	Unchecked	Unchecked	Unchecked		Religious institution		Unchecked	Checked	Unchecked	Unchecked		24 hour access	Depending on the cost	100 - 200 Naira	Unchecked	Unchecked	Unchecked	Unchecked	Unchecked	Unchecked			Unchecked	Unchecked	Unchecked	Unchecked						Unchecked	Unchecked	Unchecked	Unchecked
916	Patients	Female	18-35	Separated	Post-Secondary Education	18 - 40 years	Checked	Unchecked	Unchecked	Unchecked	Checked	Unchecked		Checked	Unchecked	Checked	Unchecked		Hospital or clinic		Unchecked	Unchecked	Checked	Unchecked		Evening (4pm-10pm)	No		Unchecked	Unchecked	Unchecked	Unchecked	Unchecked	Unchecked			Unchecked	Unchecked	Unchecked	Unchecked						Unchecked	Unchecked	Unchecked	Unchecked
917	Patients	Female	18-35	Single	Secondary Education	Above 60 years	Unchecked	Checked	Unchecked	Unchecked	Unchecked	Unchecked		Unchecked	Unchecked	Checked	Unchecked		Hospital or clinic		Unchecked	Unchecked	Checked	Unchecked		Evening (4pm-10pm)	No		Unchecked	Unchecked	Unchecked	Unchecked	Unchecked	Unchecked			Unchecked	Unchecked	Unchecked	Unchecked						Unchecked	Unchecked	Unchecked	Unchecked
918	Patients	Male	18-35	Single	Post-Secondary Education	18 - 40 years	Checked	Unchecked	Unchecked	Unchecked	Unchecked	Unchecked		Unchecked	Unchecked	Checked	Unchecked		Hospital or clinic		Unchecked	Unchecked	Checked	Unchecked		24 hour access	Depending on the cost	100 - 200 Naira	Unchecked	Unchecked	Unchecked	Unchecked	Unchecked	Unchecked			Unchecked	Unchecked	Unchecked	Unchecked						Unchecked	Unchecked	Unchecked	Unchecked
919	Patients	Female	18-35	Separated	Post-Secondary Education	18 - 40 years	Checked	Unchecked	Unchecked	Unchecked	Unchecked	Unchecked		Unchecked	Unchecked	Checked	Unchecked		Hospital or clinic		Unchecked	Unchecked	Checked	Unchecked		Evening (4pm-10pm)	Yes	100 - 200 Naira	Unchecked	Unchecked	Unchecked	Unchecked	Unchecked	Unchecked			Unchecked	Unchecked	Unchecked	Unchecked						Unchecked	Unchecked	Unchecked	Unchecked
920	Patients	Female	36-60	Married	Primary Education	18 - 40 years	Checked	Unchecked	Unchecked	Unchecked	Unchecked	Unchecked		Checked	Unchecked	Unchecked	Unchecked		Community pharmacy		Unchecked	Checked	Unchecked	Unchecked		24 hour access	Yes	100 - 200 Naira	Unchecked	Unchecked	Unchecked	Unchecked	Unchecked	Unchecked			Unchecked	Unchecked	Unchecked	Unchecked						Unchecked	Unchecked	Unchecked	Unchecked
921	Patients	Female	18-35	Married	Primary Education	18 - 40 years	Checked	Unchecked	Unchecked	Unchecked	Unchecked	Unchecked		Unchecked	Unchecked	Checked	Unchecked		Hospital or clinic		Unchecked	Checked	Unchecked	Unchecked		Afternoon (12-4pm)	Yes	100 - 200 Naira	Unchecked	Unchecked	Unchecked	Unchecked	Unchecked	Unchecked			Unchecked	Unchecked	Unchecked	Unchecked						Unchecked	Unchecked	Unchecked	Unchecked
922	Patients	Female	18-35	Married	Primary Education	18 - 40 years	Checked	Checked	Unchecked	Unchecked	Unchecked	Unchecked		Unchecked	Unchecked	Checked	Unchecked		Hospital or clinic		Unchecked	Checked	Unchecked	Unchecked		Evening (4pm-10pm)	No		Unchecked	Unchecked	Unchecked	Unchecked	Unchecked	Unchecked			Unchecked	Unchecked	Unchecked	Unchecked						Unchecked	Unchecked	Unchecked	Unchecked
923	Patients	Female	36-60	Separated	Secondary Education	18 - 40 years	Checked	Unchecked	Unchecked	Unchecked	Unchecked	Unchecked		Unchecked	Unchecked	Checked	Unchecked		Hospital or clinic		Unchecked	Checked	Checked	Unchecked		Afternoon (12-4pm)	Depending on the cost	100 - 200 Naira	Unchecked	Unchecked	Unchecked	Unchecked	Unchecked	Unchecked			Unchecked	Unchecked	Unchecked	Unchecked						Unchecked	Unchecked	Unchecked	Unchecked
924	Patients	Male	36-60	Separated	Primary Education	41- 60 years	Checked	Unchecked	Unchecked	Unchecked	Unchecked	Unchecked		Unchecked	Unchecked	Checked	Unchecked		Hospital or clinic		Unchecked	Unchecked	Checked	Unchecked		Morning (6am-12pm)	Depending on the cost	100 - 200 Naira	Unchecked	Unchecked	Unchecked	Unchecked	Unchecked	Unchecked			Unchecked	Unchecked	Unchecked	Unchecked						Unchecked	Unchecked	Unchecked	Unchecked
925	Patients	Male	36-60	Married	Post-Secondary Education	18 - 40 years	Checked	Unchecked	Unchecked	Unchecked	Unchecked	Unchecked		Unchecked	Unchecked	Checked	Unchecked		Hospital or clinic		Unchecked	Checked	Checked	Unchecked		Afternoon (12-4pm)	No		Unchecked	Unchecked	Unchecked	Unchecked	Unchecked	Unchecked			Unchecked	Unchecked	Unchecked	Unchecked						Unchecked	Unchecked	Unchecked	Unchecked
926	Patients	Male	18-35	Married	Primary Education	Above 60 years	Checked	Unchecked	Unchecked	Unchecked	Unchecked	Unchecked		Unchecked	Unchecked	Checked	Unchecked		Hospital or clinic		Unchecked	Unchecked	Checked	Unchecked		24 hour access	No		Unchecked	Unchecked	Unchecked	Unchecked	Unchecked	Unchecked			Unchecked	Unchecked	Unchecked	Unchecked						Unchecked	Unchecked	Unchecked	Unchecked
927	Patients	Female	36-60	Married	Primary Education	41- 60 years	Checked	Unchecked	Unchecked	Unchecked	Unchecked	Unchecked		Unchecked	Unchecked	Unchecked	Checked	through group discussion	Hospital or clinic		Unchecked	Unchecked	Checked	Unchecked		Morning (6am-12pm)	Depending on the cost	100 - 200 Naira	Unchecked	Unchecked	Unchecked	Unchecked	Unchecked	Unchecked			Unchecked	Unchecked	Unchecked	Unchecked						Unchecked	Unchecked	Unchecked	Unchecked
928	Patients	Female	18-35	Single	Secondary Education	Above 60 years	Checked	Unchecked	Unchecked	Unchecked	Unchecked	Unchecked		Unchecked	Unchecked	Checked	Unchecked		Bus stop		Unchecked	Checked	Checked	Unchecked		Morning (6am-12pm)	No		Unchecked	Unchecked	Unchecked	Unchecked	Unchecked	Unchecked			Unchecked	Unchecked	Unchecked	Unchecked						Unchecked	Unchecked	Unchecked	Unchecked
929	Patients	Male	36-60	Married	Secondary Education	41- 60 years	Checked	Unchecked	Unchecked	Unchecked	Unchecked	Unchecked		Unchecked	Unchecked	Checked	Unchecked		Hospital or clinic		Unchecked	Unchecked	Checked	Unchecked		Morning (6am-12pm)	Yes	200 - 500 Naira	Unchecked	Unchecked	Unchecked	Unchecked	Unchecked	Unchecked			Unchecked	Unchecked	Unchecked	Unchecked						Unchecked	Unchecked	Unchecked	Unchecked
930	Patients	Male	36-60	Married	Secondary Education	18 - 40 years	Checked	Unchecked	Unchecked	Unchecked	Unchecked	Unchecked		Unchecked	Checked	Unchecked	Unchecked		Hospital or clinic		Checked	Unchecked	Unchecked	Unchecked		Evening (4pm-10pm)	No		Unchecked	Unchecked	Unchecked	Unchecked	Unchecked	Unchecked			Unchecked	Unchecked	Unchecked	Unchecked						Unchecked	Unchecked	Unchecked	Unchecked
931	Patients	Male	36-60	Married	Secondary Education	18 - 40 years	Checked	Unchecked	Unchecked	Unchecked	Unchecked	Unchecked		Unchecked	Unchecked	Checked	Unchecked		Hospital or clinic		Unchecked	Unchecked	Checked	Unchecked		Afternoon (12-4pm)	Yes	100 - 200 Naira	Unchecked	Unchecked	Unchecked	Unchecked	Unchecked	Unchecked			Unchecked	Unchecked	Unchecked	Unchecked						Unchecked	Unchecked	Unchecked	Unchecked
932	Patients	Male	18-35	Single	Secondary Education	18 - 40 years	Checked	Checked	Unchecked	Unchecked	Unchecked	Unchecked		Unchecked	Unchecked	Checked	Unchecked		Hospital or clinic		Unchecked	Unchecked	Checked	Unchecked		Evening (4pm-10pm)	No		Unchecked	Unchecked	Unchecked	Unchecked	Unchecked	Unchecked			Unchecked	Unchecked	Unchecked	Unchecked						Unchecked	Unchecked	Unchecked	Unchecked
933	Patients	Female	36-60	Separated	No formal Education	18 - 40 years	Checked	Unchecked	Unchecked	Unchecked	Unchecked	Unchecked		Unchecked	Unchecked	Checked	Unchecked		Hospital or clinic		Unchecked	Unchecked	Checked	Unchecked		Morning (6am-12pm)	Depending on the cost	200 - 500 Naira	Unchecked	Unchecked	Unchecked	Unchecked	Unchecked	Unchecked			Unchecked	Unchecked	Unchecked	Unchecked						Unchecked	Unchecked	Unchecked	Unchecked
934	Patients	Male	36-60	Married	Post-Secondary Education	18 - 40 years	Checked	Unchecked	Unchecked	Unchecked	Unchecked	Unchecked		Checked	Unchecked	Unchecked	Unchecked		Bus stop		Unchecked	Checked	Unchecked	Unchecked		Afternoon (12-4pm)	Depending on the cost	100 - 200 Naira	Unchecked	Unchecked	Unchecked	Unchecked	Unchecked	Unchecked			Unchecked	Unchecked	Unchecked	Unchecked						Unchecked	Unchecked	Unchecked	Unchecked
935	Patients	Female	18-35	Married	Secondary Education	I don't know	Checked	Unchecked	Unchecked	Unchecked	Unchecked	Unchecked		Unchecked	Unchecked	Checked	Unchecked		Hospital or clinic		Unchecked	Checked	Checked	Unchecked		Morning (6am-12pm)	Depending on the cost	100 - 200 Naira	Unchecked	Unchecked	Unchecked	Unchecked	Unchecked	Unchecked			Unchecked	Unchecked	Unchecked	Unchecked						Unchecked	Unchecked	Unchecked	Unchecked
936	Patients	Female	36-60	Married	Post-Secondary Education	I don't know	Unchecked	Unchecked	Unchecked	Unchecked	Unchecked	Unchecked		Unchecked	Checked	Unchecked	Unchecked		Hospital or clinic		Checked	Unchecked	Unchecked	Unchecked		24 hour access	No		Unchecked	Unchecked	Unchecked	Unchecked	Unchecked	Unchecked			Unchecked	Unchecked	Unchecked	Unchecked						Unchecked	Unchecked	Unchecked	Unchecked
937	Patients	Female	18-35	Separated	Primary Education		Checked	Unchecked	Unchecked	Unchecked	Unchecked	Unchecked		Unchecked	Unchecked	Checked	Unchecked		Hospital or clinic		Unchecked	Unchecked	Checked	Unchecked		Morning (6am-12pm)	Depending on the cost	100 - 200 Naira	Unchecked	Unchecked	Unchecked	Unchecked	Unchecked	Unchecked			Unchecked	Unchecked	Unchecked	Unchecked						Unchecked	Unchecked	Unchecked	Unchecked
938	Patients	Female	36-60	Married	Secondary Education	18 - 40 years	Checked	Unchecked	Unchecked	Unchecked	Unchecked	Unchecked		Unchecked	Checked	Unchecked	Unchecked		Hospital or clinic		Unchecked	Checked	Unchecked	Unchecked		Evening (4pm-10pm)	No		Unchecked	Unchecked	Unchecked	Unchecked	Unchecked	Unchecked			Unchecked	Unchecked	Unchecked	Unchecked						Unchecked	Unchecked	Unchecked	Unchecked
939	Patients	Female	36-60	Married	Primary Education	18 - 40 years	Checked	Checked	Unchecked	Unchecked	Unchecked	Unchecked		Unchecked	Unchecked	Unchecked	Checked	Through health care talk	Hospital or clinic		Unchecked	Unchecked	Checked	Unchecked		Morning (6am-12pm)	Yes	100 - 200 Naira	Unchecked	Unchecked	Unchecked	Unchecked	Unchecked	Unchecked			Unchecked	Unchecked	Unchecked	Unchecked						Unchecked	Unchecked	Unchecked	Unchecked
940	Patients	Male	Above 60	Married	Post-Secondary Education	18 - 40 years	Checked	Unchecked	Unchecked	Unchecked	Unchecked	Unchecked		Unchecked	Unchecked	Checked	Unchecked		Hospital or clinic		Unchecked	Checked	Checked	Unchecked		Afternoon (12-4pm)	No		Unchecked	Unchecked	Unchecked	Unchecked	Unchecked	Unchecked			Unchecked	Unchecked	Unchecked	Unchecked						Unchecked	Unchecked	Unchecked	Unchecked
941	Patients	Female	36-60	Separated	No formal Education	18 - 40 years	Checked	Unchecked	Unchecked	Unchecked	Unchecked	Unchecked		Unchecked	Unchecked	Checked	Unchecked		Hospital or clinic		Unchecked	Unchecked	Checked	Unchecked		Afternoon (12-4pm)	Depending on the cost	100 - 200 Naira	Unchecked	Unchecked	Unchecked	Unchecked	Unchecked	Unchecked			Unchecked	Unchecked	Unchecked	Unchecked						Unchecked	Unchecked	Unchecked	Unchecked
942	Patients	Female	36-60	Married	Primary Education	18 - 40 years	Checked	Unchecked	Unchecked	Unchecked	Checked	Unchecked		Unchecked	Unchecked	Checked	Unchecked		Bus stop		Unchecked	Checked	Checked	Unchecked		Morning (6am-12pm)	Depending on the cost	100 - 200 Naira	Unchecked	Unchecked	Unchecked	Unchecked	Unchecked	Unchecked			Unchecked	Unchecked	Unchecked	Unchecked						Unchecked	Unchecked	Unchecked	Unchecked
943	Patients	Female	36-60	Separated	No formal Education	18 - 40 years	Checked	Unchecked	Checked	Checked	Unchecked	Unchecked		Checked	Unchecked	Checked	Unchecked		Hospital or clinic		Unchecked	Unchecked	Checked	Unchecked		Afternoon (12-4pm)	Depending on the cost	100 - 200 Naira	Unchecked	Unchecked	Unchecked	Unchecked	Unchecked	Unchecked			Unchecked	Unchecked	Unchecked	Unchecked						Unchecked	Unchecked	Unchecked	Unchecked
944	Patients	Female	36-60	Separated	No formal Education	41- 60 years	Checked	Unchecked	Unchecked	Unchecked	Unchecked	Unchecked		Unchecked	Unchecked	Checked	Unchecked		Hospital or clinic		Unchecked	Unchecked	Checked	Unchecked		Morning (6am-12pm)	Depending on the cost	100 - 200 Naira	Unchecked	Unchecked	Unchecked	Unchecked	Unchecked	Unchecked			Unchecked	Unchecked	Unchecked	Unchecked						Unchecked	Unchecked	Unchecked	Unchecked
945	Patients	Female	18-35	Separated	Secondary Education	18 - 40 years	Checked	Unchecked	Unchecked	Unchecked	Unchecked	Unchecked		Checked	Unchecked	Unchecked	Unchecked		Hospital or clinic		Unchecked	Unchecked	Checked	Unchecked		Morning (6am-12pm)	Yes	100 - 200 Naira	Unchecked	Unchecked	Unchecked	Unchecked	Unchecked	Unchecked			Unchecked	Unchecked	Unchecked	Unchecked						Unchecked	Unchecked	Unchecked	Unchecked
946	Patients	Male	18-35	Married	Secondary Education	18 - 40 years	Checked	Unchecked	Unchecked	Unchecked	Unchecked	Unchecked		Unchecked	Unchecked	Checked	Unchecked		Hospital or clinic		Unchecked	Checked	Unchecked	Unchecked		Morning (6am-12pm)	Depending on the cost	100 - 200 Naira	Unchecked	Unchecked	Unchecked	Unchecked	Unchecked	Unchecked			Unchecked	Unchecked	Unchecked	Unchecked						Unchecked	Unchecked	Unchecked	Unchecked
947	Patients	Male	18-35	Single	No formal Education	1-12 years	Checked	Unchecked	Unchecked	Unchecked	Unchecked	Unchecked		Checked	Unchecked	Unchecked	Unchecked		Hospital or clinic		Unchecked	Checked	Checked	Unchecked		Morning (6am-12pm)	Depending on the cost	200 - 500 Naira	Unchecked	Unchecked	Unchecked	Unchecked	Unchecked	Unchecked			Unchecked	Unchecked	Unchecked	Unchecked						Unchecked	Unchecked	Unchecked	Unchecked
948	Patients	Male	36-60	Married	Primary Education	41- 60 years	Checked	Unchecked	Unchecked	Unchecked	Unchecked	Unchecked		Unchecked	Unchecked	Checked	Unchecked		Hospital or clinic		Unchecked	Unchecked	Checked	Unchecked		Morning (6am-12pm)	No		Unchecked	Unchecked	Unchecked	Unchecked	Unchecked	Unchecked			Unchecked	Unchecked	Unchecked	Unchecked						Unchecked	Unchecked	Unchecked	Unchecked
949	Patients	Female	36-60	Separated	Secondary Education	18 - 40 years	Checked	Unchecked	Unchecked	Unchecked	Unchecked	Unchecked		Unchecked	Unchecked	Checked	Unchecked		Hospital or clinic		Unchecked	Unchecked	Checked	Unchecked		Morning (6am-12pm)	No		Unchecked	Unchecked	Unchecked	Unchecked	Unchecked	Unchecked			Unchecked	Unchecked	Unchecked	Unchecked						Unchecked	Unchecked	Unchecked	Unchecked
950	Patients	Male	36-60	Married	Secondary Education	41- 60 years	Checked	Unchecked	Unchecked	Unchecked	Unchecked	Unchecked		Unchecked	Unchecked	Checked	Unchecked		Hospital or clinic		Unchecked	Unchecked	Checked	Unchecked		Morning (6am-12pm)	Depending on the cost		Unchecked	Unchecked	Unchecked	Unchecked	Unchecked	Unchecked			Unchecked	Unchecked	Unchecked	Unchecked						Unchecked	Unchecked	Unchecked	Unchecked
951	Patients	Male	36-60	Separated	Secondary Education	18 - 40 years	Checked	Unchecked	Unchecked	Unchecked	Unchecked	Unchecked		Unchecked	Unchecked	Checked	Unchecked		Hospital or clinic		Unchecked	Checked	Unchecked	Unchecked		Morning (6am-12pm)	Yes	100 - 200 Naira	Unchecked	Unchecked	Unchecked	Unchecked	Unchecked	Unchecked			Unchecked	Unchecked	Unchecked	Unchecked						Unchecked	Unchecked	Unchecked	Unchecked
952	Patients	Male	36-60	Married	Secondary Education	18 - 40 years	Checked	Unchecked	Unchecked	Unchecked	Unchecked	Unchecked		Unchecked	Unchecked	Checked	Unchecked		Hospital or clinic		Unchecked	Checked	Checked	Unchecked		Morning (6am-12pm)	Yes	100 - 200 Naira	Unchecked	Unchecked	Unchecked	Unchecked	Unchecked	Unchecked			Unchecked	Unchecked	Unchecked	Unchecked						Unchecked	Unchecked	Unchecked	Unchecked
953	Patients	Male	36-60	Married	Post-Secondary Education	41- 60 years	Checked	Checked	Unchecked	Unchecked	Unchecked	Unchecked		Unchecked	Unchecked	Checked	Unchecked		Hospital or clinic		Unchecked	Unchecked	Checked	Unchecked		Morning (6am-12pm)	No		Unchecked	Unchecked	Unchecked	Unchecked	Unchecked	Unchecked			Unchecked	Unchecked	Unchecked	Unchecked						Unchecked	Unchecked	Unchecked	Unchecked
954	Patients	Female	36-60	Married	Secondary Education	Above 60 years	Checked	Unchecked	Unchecked	Unchecked	Unchecked	Unchecked		Unchecked	Unchecked	Checked	Unchecked		Hospital or clinic		Unchecked	Checked	Unchecked	Unchecked		24 hour access	No		Unchecked	Unchecked	Unchecked	Unchecked	Unchecked	Unchecked			Unchecked	Unchecked	Unchecked	Unchecked						Unchecked	Unchecked	Unchecked	Unchecked
955	Patients	Female	18-35	Married	No formal Education	18 - 40 years	Checked	Unchecked	Unchecked	Unchecked	Unchecked	Unchecked		Unchecked	Unchecked	Checked	Unchecked		Hospital or clinic		Unchecked	Unchecked	Checked	Unchecked		Morning (6am-12pm)	Yes	100 - 200 Naira	Unchecked	Unchecked	Unchecked	Unchecked	Unchecked	Unchecked			Unchecked	Unchecked	Unchecked	Unchecked						Unchecked	Unchecked	Unchecked	Unchecked
956	Patients	Female	18-35	Single	No formal Education	18 - 40 years	Checked	Unchecked	Unchecked	Unchecked	Unchecked	Unchecked		Unchecked	Unchecked	Checked	Unchecked		Hospital or clinic		Unchecked	Unchecked	Checked	Unchecked		Morning (6am-12pm)	Depending on the cost	100 - 200 Naira	Unchecked	Unchecked	Unchecked	Unchecked	Unchecked	Unchecked			Unchecked	Unchecked	Unchecked	Unchecked						Unchecked	Unchecked	Unchecked	Unchecked
957	Patients	Female	18-35	Separated	Secondary Education	18 - 40 years	Checked	Unchecked	Unchecked	Unchecked	Unchecked	Unchecked		Unchecked	Unchecked	Checked	Unchecked		Hospital or clinic		Unchecked	Checked	Unchecked	Unchecked		Morning (6am-12pm)	Yes	500 - 1000 Naira	Unchecked	Unchecked	Unchecked	Unchecked	Unchecked	Unchecked			Unchecked	Unchecked	Unchecked	Unchecked						Unchecked	Unchecked	Unchecked	Unchecked
958	Patients	Female	18-35	Married	Primary Education	18 - 40 years	Checked	Unchecked	Unchecked	Unchecked	Unchecked	Unchecked		Unchecked	Unchecked	Checked	Unchecked		Hospital or clinic		Unchecked	Unchecked	Checked	Unchecked		Morning (6am-12pm)	Depending on the cost	100 - 200 Naira	Unchecked	Unchecked	Unchecked	Unchecked	Unchecked	Unchecked			Unchecked	Unchecked	Unchecked	Unchecked						Unchecked	Unchecked	Unchecked	Unchecked
959	Patients	Male	36-60	Married	Secondary Education	18 - 40 years	Checked	Unchecked	Unchecked	Unchecked	Unchecked	Unchecked		Unchecked	Unchecked	Checked	Unchecked		Hospital or clinic		Unchecked	Unchecked	Checked	Unchecked		Morning (6am-12pm)	No		Unchecked	Unchecked	Unchecked	Unchecked	Unchecked	Unchecked			Unchecked	Unchecked	Unchecked	Unchecked						Unchecked	Unchecked	Unchecked	Unchecked
960	Patients	Male	18-35	Married	Primary Education	18 - 40 years	Checked	Unchecked	Unchecked	Unchecked	Unchecked	Unchecked		Unchecked	Unchecked	Checked	Unchecked		Hospital or clinic		Unchecked	Unchecked	Checked	Unchecked		Morning (6am-12pm)	No		Unchecked	Unchecked	Unchecked	Unchecked	Unchecked	Unchecked			Unchecked	Unchecked	Unchecked	Unchecked						Unchecked	Unchecked	Unchecked	Unchecked
[truncated: 173 more rows]
[truncated: 2 more columns]
